# Supplementary material for: 3-[(E)-Benzyl­idene]indolin-2-one
Source: Acta Crystallogr Sect E Struct Rep Online. 2012 Jun 13;68(Pt 7):o2020. doi: 10.1107/S1600536812024762 (PMC3393289; doi:10.1107/S1600536812024762)
Supplement: Supplementary file 1 [file e-68-o2020-sup1.cif]

##############################################################################
#                                                                            #
# This CIF contains the data in a paper accepted for publication in          #
# Acta Crystallographica Section E. It conforms to the requirements of       #
# Notes for Authors for Acta Crystallographica Section E, and has been       #
# peer reviewed under the auspices of the IUCr Commission on Journals.       #
#                                                                            #
# Full details of the Crystallographic Information File format               #
# are given in the paper "The Crystallographic Information File (CIF):       #
# a New Standard Archive File for Crystallography" by S. R. Hall, F. H.      #
# Allen and I. D. Brown [Acta Cryst. (1991), A47, 655-685].                  #
#                                                                            #
# The current version of the core CIF dictionary is obtainable from          #
# ftp://ftp.iucr.org/pub/cif_core.dic.                                       #
#                                                                            #
# Software is freely available for graphical display of the structure(s)     #
# in this CIF. For information consult the CIF software page                 #
# http://www.iucr.org/resources/cif/software.                                #
#                                                                            #
# This file may be used for bona fide research purposes within the           #
# scientific community so long as proper attribution is given to the journal # 
# article from which it was obtained.                                        #
#                                                                            #
##############################################################################
data_global
_audit_creation_method     SHELXL-97
_journal_date_recd_electronic     2012-05-25
_journal_date_accepted     2012-05-30
_journal_name_full     'Acta Crystallographica, Section E'
_journal_year     2012
_journal_volume     68
_journal_issue      7
_journal_page_first     o2020
_journal_page_last     o2020
_journal_paper_category     QO
_journal_paper_doi     10.1107/S1600536812024762
_journal_coeditor_code     MW2072
_publ_contact_author_name     'Edward R. T. Tiekink'
_publ_contact_author_address
;
Department of Chemistry
University of Malaya
50603 Kuala Lumpur
Malaysia
;
_publ_contact_author_email     edward.tiekink@gmail.com
_publ_contact_author_fax     '+60 3 7967 4193'
_publ_contact_author_phone     '+60 3 7967 6775'
_publ_section_title
;
3-[(<i>E</i>)-Benzylidene]indolin-2-one
;
loop_
    _publ_author_name
    _publ_author_footnote
    _publ_author_address
    'Abdullah M. Asiri'
;
Additional correspondence author, e-mail: aasiri2@kau.edu.sa.
;
;
Chemistry Department
Faculty of Science
King Abdulaziz University
PO Box 80203
Jeddah
Saudi Arabia
;
    'Zayed, Mohie E. M.' .
;
Chemistry Department
Faculty of Science
King Abdulaziz University
PO Box 80203
Jeddah
Saudi Arabia
;
    'Ng, Seik Weng' .
;
Department of Chemistry
University of Malaya
50603 Kuala Lumpur
Malaysia
;
    'Tiekink, Edward R. T.' .
;
Department of Chemistry
University of Malaya
50603 Kuala Lumpur
Malaysia
;
data_I
_audit_creation_method     SHELXL97
_chemical_name_systematic
;
3-[(<i>E</i>)-Benzylidene]indolin-2-one
;
_chemical_name_common     ?
_chemical_formula_moiety     'C15 H11 N O'
_chemical_formula_sum     'C15 H11 N O'
_chemical_formula_iupac     'C15 H11 N O'
_chemical_formula_weight     221.25
_chemical_melting_point     ?
_symmetry_cell_setting     monoclinic
_symmetry_space_group_name_H-M     'P 21/n'
_symmetry_space_group_name_Hall     '-P 2yn'
loop_
    _symmetry_equiv_pos_as_xyz
    'x, y, z'
    '-x+1/2, y+1/2, -z+1/2'
    '-x, -y, -z'
    'x-1/2, -y-1/2, z-1/2'
_cell_length_a     3.9796(3)
_cell_length_b     22.2266(19)
_cell_length_c     12.2484(10)
_cell_angle_alpha     90.00
_cell_angle_beta     95.0270(10)
_cell_angle_gamma     90.00
_cell_volume     1079.24(15)
_cell_formula_units_Z     4
_cell_measurement_reflns_used     3166
_cell_measurement_theta_min     2.5
_cell_measurement_theta_max     28.3
_cell_measurement_temperature     100(2)
_exptl_crystal_description     prism
_exptl_crystal_colour     orange
_exptl_crystal_size_max     0.30
_exptl_crystal_size_mid     0.20
_exptl_crystal_size_min     0.10
_exptl_crystal_density_diffrn     1.362
_exptl_crystal_density_meas     ?
_exptl_crystal_density_method     'not measured'
_exptl_crystal_F_000     464
_exptl_absorpt_coefficient_mu     0.086
_exptl_absorpt_correction_type     none
_diffrn_ambient_temperature     100(2)
_diffrn_radiation_type     MoK\a
_diffrn_radiation_wavelength     0.71073
_diffrn_radiation_source     'fine-focus sealed tube'
_diffrn_radiation_monochromator     graphite
_diffrn_measurement_device_type     'Bruker SMART APEX'
_diffrn_measurement_method     \w
_diffrn_detector_area_resol_mean     ?
_diffrn_reflns_number     6831
_diffrn_reflns_av_R_equivalents     0.0231
_diffrn_reflns_av_sigmaI/netI     0.0250
_diffrn_reflns_theta_min     1.83
_diffrn_reflns_theta_max     27.49
_diffrn_reflns_theta_full     27.49
_diffrn_measured_fraction_theta_max     0.997
_diffrn_measured_fraction_theta_full     0.997
_diffrn_reflns_limit_h_min     -3
_diffrn_reflns_limit_h_max     5
_diffrn_reflns_limit_k_min     -28
_diffrn_reflns_limit_k_max     28
_diffrn_reflns_limit_l_min     -15
_diffrn_reflns_limit_l_max     15
_diffrn_standards_number     0
_diffrn_standards_interval_count     0
_diffrn_standards_interval_time     0
_diffrn_standards_decay_%     0
_reflns_number_total     2460
_reflns_number_gt     2153
_reflns_threshold_expression     I>2\s(I)
_refine_ls_structure_factor_coef     Fsqd
_refine_ls_matrix_type     full
_refine_ls_R_factor_all     0.0439
_refine_ls_R_factor_gt     0.0381
_refine_ls_wR_factor_gt     0.1015
_refine_ls_wR_factor_ref     0.1070
_refine_ls_goodness_of_fit_ref     1.025
_refine_ls_restrained_S_all     1.025
_refine_ls_number_reflns     2460
_refine_ls_number_parameters     158
_refine_ls_number_restraints     1
_refine_ls_hydrogen_treatment     mixed
_refine_ls_weighting_scheme     calc
_refine_ls_weighting_details
       'calc w = 1/[\s^2^(Fo^2^)+(0.0633P)^2^+0.2809P] where P=(Fo^2^+2Fc^2^)/3'
_atom_sites_solution_hydrogens     geom
_atom_sites_solution_primary     direct
_atom_sites_solution_secondary     difmap
_refine_ls_shift/su_max     0.001
_refine_ls_shift/su_mean     0.001
_refine_diff_density_max     0.267
_refine_diff_density_min     -0.262
_refine_ls_extinction_method     none
_refine_ls_extinction_coef     ?
loop_
    _atom_type_symbol
    _atom_type_description
    _atom_type_scat_dispersion_real
    _atom_type_scat_dispersion_imag
    _atom_type_scat_source
    'C' 'C' 0.0033 0.0016
                         'International Tables Vol C Tables 4.2.6.8 and 6.1.1.4'
    'H' 'H' 0.0000 0.0000
                         'International Tables Vol C Tables 4.2.6.8 and 6.1.1.4'
    'N' 'N' 0.0061 0.0033
                         'International Tables Vol C Tables 4.2.6.8 and 6.1.1.4'
    'O' 'O' 0.0106 0.0060
                         'International Tables Vol C Tables 4.2.6.8 and 6.1.1.4'
_computing_data_collection     'APEX2 (Bruker, 2009)'
_computing_cell_refinement     'SAINT (Bruker, 2009)'
_computing_data_reduction     'SAINT (Bruker, 2009)'
_computing_structure_solution     'SHELXS97 (Sheldrick, 2008)'
_computing_structure_refinement     'SHELXL97 (Sheldrick, 2008)'
_computing_molecular_graphics
;
ORTEP-3 (Farrugia, 1997) and DIAMOND (Brandenburg, 2006)
;
_computing_publication_material     'publCIF (Westrip, 2010)'
loop_
    _atom_site_type_symbol
    _atom_site_label
    _atom_site_fract_x
    _atom_site_fract_y
    _atom_site_fract_z
    _atom_site_U_iso_or_equiv
    _atom_site_adp_type
    _atom_site_calc_flag
    _atom_site_refinement_flags
    _atom_site_occupancy
    _atom_site_symmetry_multiplicity
    _atom_site_disorder_assembly
    _atom_site_disorder_group
    O O1 0.5372(2) 0.58258(4) 0.53379(7) 0.0236(2) Uani d . 1 1 . .
    N N1 0.7366(3) 0.52725(4) 0.39388(8) 0.0183(2) Uani d D 1 1 . .
    H H1N 0.668(4) 0.4920(5) 0.4133(12) 0.032(4) Uiso d D 1 1 . .
    C C1 0.8893(3) 0.53924(5) 0.29780(9) 0.0167(2) Uani d . 1 1 . .
    C C2 0.9905(3) 0.49792(5) 0.22291(10) 0.0194(3) Uani d . 1 1 . .
    H H2 0.9556 0.4560 0.2321 0.023 Uiso calc R 1 1 . .
    C C3 1.1456(3) 0.52014(6) 0.13341(10) 0.0211(3) Uani d . 1 1 . .
    H H3 1.2194 0.4929 0.0808 0.025 Uiso calc R 1 1 . .
    C C4 1.1938(3) 0.58149(6) 0.11990(10) 0.0207(3) Uani d . 1 1 . .
    H H4 1.2987 0.5956 0.0580 0.025 Uiso calc R 1 1 . .
    C C5 1.0897(3) 0.62256(5) 0.19619(9) 0.0184(2) Uani d . 1 1 . .
    H H5 1.1241 0.6645 0.1866 0.022 Uiso calc R 1 1 . .
    C C6 0.9350(3) 0.60162(5) 0.28646(9) 0.0159(2) Uani d . 1 1 . .
    C C7 0.8052(3) 0.62991(5) 0.38267(9) 0.0167(2) Uani d . 1 1 . .
    C C8 0.6761(3) 0.57888(5) 0.44818(9) 0.0180(3) Uani d . 1 1 . .
    C C9 0.7925(3) 0.68631(5) 0.42166(9) 0.0176(2) Uani d . 1 1 . .
    H H9 0.7175 0.6901 0.4929 0.021 Uiso calc R 1 1 . .
    C C10 0.8793(3) 0.74284(5) 0.36866(9) 0.0167(2) Uani d . 1 1 . .
    C C11 0.7759(3) 0.75418(5) 0.25856(9) 0.0179(2) Uani d . 1 1 . .
    H H11 0.6540 0.7243 0.2161 0.021 Uiso calc R 1 1 . .
    C C12 0.8496(3) 0.80862(5) 0.21070(10) 0.0194(3) Uani d . 1 1 . .
    H H12 0.7756 0.8160 0.1360 0.023 Uiso calc R 1 1 . .
    C C13 1.0311(3) 0.85235(5) 0.27155(10) 0.0199(3) Uani d . 1 1 . .
    H H13 1.0862 0.8892 0.2382 0.024 Uiso calc R 1 1 . .
    C C14 1.1317(3) 0.84202(5) 0.38124(10) 0.0203(3) Uani d . 1 1 . .
    H H14 1.2557 0.8719 0.4231 0.024 Uiso calc R 1 1 . .
    C C15 1.0516(3) 0.78813(5) 0.43000(9) 0.0191(3) Uani d . 1 1 . .
    H H15 1.1145 0.7819 0.5058 0.023 Uiso calc R 1 1 . .
loop_
    _atom_site_aniso_label
    _atom_site_aniso_U_11
    _atom_site_aniso_U_22
    _atom_site_aniso_U_33
    _atom_site_aniso_U_12
    _atom_site_aniso_U_13
    _atom_site_aniso_U_23
    O1 0.0347(5) 0.0183(4) 0.0189(4) -0.0028(4) 0.0088(4) 0.0011(3)
    N1 0.0234(5) 0.0130(5) 0.0186(5) -0.0015(4) 0.0024(4) 0.0020(4)
    C1 0.0150(5) 0.0178(6) 0.0167(5) 0.0001(4) -0.0015(4) 0.0013(4)
    C2 0.0178(5) 0.0177(6) 0.0222(6) 0.0018(4) -0.0010(4) -0.0010(4)
    C3 0.0191(5) 0.0246(6) 0.0193(6) 0.0039(5) 0.0001(4) -0.0044(5)
    C4 0.0179(5) 0.0265(6) 0.0179(6) 0.0008(5) 0.0019(4) 0.0008(5)
    C5 0.0164(5) 0.0190(6) 0.0196(6) -0.0018(4) 0.0008(4) 0.0016(4)
    C6 0.0146(5) 0.0163(5) 0.0163(5) -0.0004(4) -0.0017(4) -0.0002(4)
    C7 0.0177(5) 0.0170(6) 0.0153(5) -0.0017(4) 0.0004(4) 0.0025(4)
    C8 0.0209(6) 0.0157(6) 0.0171(5) -0.0015(4) -0.0006(4) 0.0016(4)
    C9 0.0200(5) 0.0180(6) 0.0148(5) -0.0005(4) 0.0020(4) 0.0006(4)
    C10 0.0172(5) 0.0146(5) 0.0188(5) 0.0008(4) 0.0046(4) -0.0005(4)
    C11 0.0183(5) 0.0164(5) 0.0189(6) -0.0009(4) 0.0018(4) -0.0009(4)
    C12 0.0200(6) 0.0202(6) 0.0181(5) 0.0015(4) 0.0032(4) 0.0022(4)
    C13 0.0196(6) 0.0151(5) 0.0255(6) -0.0002(4) 0.0058(4) 0.0028(4)
    C14 0.0214(6) 0.0152(5) 0.0244(6) -0.0020(4) 0.0025(4) -0.0038(4)
    C15 0.0224(6) 0.0182(6) 0.0167(5) 0.0015(4) 0.0018(4) -0.0013(4)
loop_
    _geom_bond_atom_site_label_1
    _geom_bond_atom_site_label_2
    _geom_bond_site_symmetry_2
    _geom_bond_distance
    _geom_bond_publ_flag
    O1 C8 . 1.2302(14) ?
    N1 C8 . 1.3585(15) ?
    N1 C1 . 1.3968(14) ?
    N1 H1N . 0.870(10)
                     ?
    C1 C2 . 1.3825(16) ?
    C1 C6 . 1.4068(16) ?
    C2 C3 . 1.3946(17) ?
    C2 H2 . 0.9500 ?
    C3 C4 . 1.3890(18) ?
    C3 H3 . 0.9500 ?
    C4 C5 . 1.3950(16) ?
    C4 H4 . 0.9500 ?
    C5 C6 . 1.3919(15) ?
    C5 H5 . 0.9500 ?
    C6 C7 . 1.4689(15) ?
    C7 C9 . 1.3439(16) ?
    C7 C8 . 1.5054(15) ?
    C9 C10 . 1.4693(15) ?
    C9 H9 . 0.9500 ?
    C10 C11 . 1.3978(16) ?
    C10 C15 . 1.3993(16) ?
    C11 C12 . 1.3871(16) ?
    C11 H11 . 0.9500 ?
    C12 C13 . 1.3884(17) ?
    C12 H12 . 0.9500 ?
    C13 C14 . 1.3871(17) ?
    C13 H13 . 0.9500 ?
    C14 C15 . 1.3881(16) ?
    C14 H14 . 0.9500 ?
    C15 H15 . 0.9500 ?
loop_
    _geom_angle_atom_site_label_1
    _geom_angle_atom_site_label_2
    _geom_angle_atom_site_label_3
    _geom_angle_site_symmetry_1
    _geom_angle_site_symmetry_3
    _geom_angle
    _geom_angle_publ_flag
    C8 N1 C1 . . 111.10(9) ?
    C8 N1 H1N . . 123.7(11) ?
    C1 N1 H1N . . 124.9(11) ?
    C2 C1 N1 . . 127.28(11) ?
    C2 C1 C6 . . 122.79(11) ?
    N1 C1 C6 . . 109.93(10) ?
    C1 C2 C3 . . 117.44(11) ?
    C1 C2 H2 . . 121.3 ?
    C3 C2 H2 . . 121.3 ?
    C4 C3 C2 . . 121.10(11) ?
    C4 C3 H3 . . 119.4 ?
    C2 C3 H3 . . 119.4 ?
    C3 C4 C5 . . 120.69(11) ?
    C3 C4 H4 . . 119.7 ?
    C5 C4 H4 . . 119.7 ?
    C4 C5 C6 . . 119.42(11) ?
    C4 C5 H5 . . 120.3 ?
    C6 C5 H5 . . 120.3 ?
    C5 C6 C1 . . 118.55(10) ?
    C5 C6 C7 . . 134.85(11) ?
    C1 C6 C7 . . 106.56(10) ?
    C9 C7 C6 . . 135.33(11) ?
    C9 C7 C8 . . 119.22(10) ?
    C6 C7 C8 . . 105.40(9) ?
    O1 C8 N1 . . 125.86(10) ?
    O1 C8 C7 . . 127.13(10) ?
    N1 C8 C7 . . 106.99(10) ?
    C7 C9 C10 . . 128.54(10) ?
    C7 C9 H9 . . 115.7 ?
    C10 C9 H9 . . 115.7 ?
    C11 C10 C15 . . 118.50(10) ?
    C11 C10 C9 . . 121.32(10) ?
    C15 C10 C9 . . 120.08(10) ?
    C12 C11 C10 . . 120.65(11) ?
    C12 C11 H11 . . 119.7 ?
    C10 C11 H11 . . 119.7 ?
    C13 C12 C11 . . 120.20(11) ?
    C13 C12 H12 . . 119.9 ?
    C11 C12 H12 . . 119.9 ?
    C14 C13 C12 . . 119.78(11) ?
    C14 C13 H13 . . 120.1 ?
    C12 C13 H13 . . 120.1 ?
    C13 C14 C15 . . 120.12(11) ?
    C13 C14 H14 . . 119.9 ?
    C15 C14 H14 . . 119.9 ?
    C14 C15 C10 . . 120.67(11) ?
    C14 C15 H15 . . 119.7 ?
    C10 C15 H15 . . 119.7 ?
loop_
    _geom_torsion_atom_site_label_1
    _geom_torsion_atom_site_label_2
    _geom_torsion_atom_site_label_3
    _geom_torsion_atom_site_label_4
    _geom_torsion_site_symmetry_1
    _geom_torsion_site_symmetry_2
    _geom_torsion_site_symmetry_3
    _geom_torsion_site_symmetry_4
    _geom_torsion
    _geom_torsion_publ_flag
    C8 N1 C1 C2 . . . . 179.20(11) ?
    C8 N1 C1 C6 . . . . 0.09(13) ?
    N1 C1 C2 C3 . . . . -178.59(11) ?
    C6 C1 C2 C3 . . . . 0.41(16) ?
    C1 C2 C3 C4 . . . . -0.48(17) ?
    C2 C3 C4 C5 . . . . 0.40(17) ?
    C3 C4 C5 C6 . . . . -0.23(17) ?
    C4 C5 C6 C1 . . . . 0.15(16) ?
    C4 C5 C6 C7 . . . . 177.75(11) ?
    C2 C1 C6 C5 . . . . -0.25(16) ?
    N1 C1 C6 C5 . . . . 178.91(10) ?
    C2 C1 C6 C7 . . . . -178.47(10) ?
    N1 C1 C6 C7 . . . . 0.68(12) ?
    C5 C6 C7 C9 . . . . -1.8(2) ?
    C1 C6 C7 C9 . . . . 175.99(13) ?
    C5 C6 C7 C8 . . . . -178.91(12) ?
    C1 C6 C7 C8 . . . . -1.11(11) ?
    C1 N1 C8 O1 . . . . 178.19(11) ?
    C1 N1 C8 C7 . . . . -0.80(13) ?
    C9 C7 C8 O1 . . . . 4.54(18) ?
    C6 C7 C8 O1 . . . . -177.79(11) ?
    C9 C7 C8 N1 . . . . -176.49(10) ?
    C6 C7 C8 N1 . . . . 1.18(12) ?
    C6 C7 C9 C10 . . . . 8.2(2) ?
    C8 C7 C9 C10 . . . . -175.00(11) ?
    C7 C9 C10 C11 . . . . 43.93(18) ?
    C7 C9 C10 C15 . . . . -139.89(13) ?
    C15 C10 C11 C12 . . . . 1.47(17) ?
    C9 C10 C11 C12 . . . . 177.71(10) ?
    C10 C11 C12 C13 . . . . 0.77(17) ?
    C11 C12 C13 C14 . . . . -1.57(17) ?
    C12 C13 C14 C15 . . . . 0.09(18) ?
    C13 C14 C15 C10 . . . . 2.20(18) ?
    C11 C10 C15 C14 . . . . -2.95(17) ?
    C9 C10 C15 C14 . . . . -179.24(10) ?
loop_
    _geom_hbond_atom_site_label_D
    _geom_hbond_atom_site_label_H
    _geom_hbond_atom_site_label_A
    _geom_hbond_site_symmetry_A
    _geom_hbond_distance_DH
    _geom_hbond_distance_HA
    _geom_hbond_distance_DA
    _geom_hbond_angle_DHA
    _geom_hbond_publ_flag
    N1 H1N O1 3_666 0.870(10)
                            1.983(9) 2.8460(10)
                                              172.3(15) yes
    C13 H13 O1 4_675 0.95 2.57 3.2535(15) 129 yes
