# Supplementary material for: 3-[(E)-Benzyl­idene]indolin-2-one
Source: Acta Crystallogr Sect E Struct Rep Online. 2012 Jun 13;68(Pt 7):o2020. doi: 10.1107/S1600536812024762 (PMC3393289; doi:10.1107/S1600536812024762)
Supplement: Supplementary file 2 [file e-68-o2020-Isup2.hkl]

# 
# h,k,l, Fc-squared, Fo-squared, sigma(Fo-squared) and status flag 
# 
data_I
_shelx_title '  P21/n' 
_shelx_refln_list_code          4 
_shelx_F_calc_maximum      156.82 
_exptl_crystal_F_000       464.00 
_reflns_d_resolution_high  0.7698 
 
loop_ 
 _symmetry_equiv_pos_as_xyz 
 'x, y, z' 
 '-x+1/2, y+1/2, -z+1/2' 
 '-x, -y, -z' 
 'x-1/2, -y-1/2, z-1/2' 
 
_cell_length_a     3.9796 
_cell_length_b    22.2266 
_cell_length_c    12.2484 
_cell_angle_alpha  90.000 
_cell_angle_beta   95.027 
_cell_angle_gamma  90.000 
 
_shelx_F_squared_multiplier     1.000 
 
loop_ 
 _refln_index_h 
 _refln_index_k 
 _refln_index_l 
 _refln_F_squared_calc 
 _refln_F_squared_meas 
 _refln_F_squared_sigma 
 _refln_observed_status 
   2   0   0      112.44       59.12      2.57 o 
   4   0   0        4.56        5.91      2.08 o 
   1   1   0      498.79      499.24      5.65 o 
   2   1   0        2.71        1.31      0.42 o 
   3   1   0       72.20       81.08      2.04 o 
   4   1   0      200.27      201.13      5.82 o 
   5   1   0        5.96        5.92      1.82 o 
   0   2   0      431.54      355.52     29.58 o 
   1   2   0     2396.87     2370.16     24.95 o 
   2   2   0       81.62       85.96      2.35 o 
   3   2   0       63.96       70.29      1.91 o 
   4   2   0       16.40       17.37      1.62 o 
   5   2   0       55.80       50.43      3.71 o 
   1   3   0     3499.15     3476.11     41.84 o 
   2   3   0      992.07     1011.36     11.43 o 
   3   3   0       34.05       35.16      1.45 o 
   4   3   0      170.47      175.12      5.80 o 
   5   3   0        8.51        8.57      2.10 o 
   0   4   0       18.94       11.47      0.60 o 
   1   4   0        0.07        0.02      0.28 o 
   2   4   0      252.69      246.18      3.51 o 
   3   4   0       24.31       22.51      1.60 o 
   4   4   0        6.54        6.07      1.21 o 
   5   4   0        0.15        1.01      1.52 o 
   1   5   0        1.03        0.92      0.29 o 
   2   5   0       84.37       92.05      1.81 o 
   3   5   0       81.00       78.38      2.56 o 
   4   5   0      190.63      187.39      4.54 o 
   5   5   0       28.56       31.83      3.04 o 
   0   6   0       49.01       60.76      1.56 o 
   1   6   0       89.45       87.28      1.46 o 
   2   6   0        5.83        3.43      0.52 o 
   3   6   0        7.25        9.56      1.16 o 
   4   6   0        0.79        1.42      1.02 o 
   5   6   0       39.42       42.57      7.76 o 
   1   7   0     1523.43     1580.83     16.94 o 
   2   7   0        6.05        7.08      0.61 o 
   3   7   0        5.78        5.54      1.07 o 
   4   7   0        0.18       -0.10      0.93 o 
   0   8   0      665.74      721.01     11.38 o 
   1   8   0      306.77      325.65      4.11 o 
   2   8   0       67.51       75.62      1.61 o 
   3   8   0      286.87      273.78      5.29 o 
   4   8   0       11.62        9.94      1.75 o 
   1   9   0      807.74      879.89      9.90 o 
   2   9   0       42.54       50.07      1.33 o 
   3   9   0        0.06       -0.45      0.76 o 
   4   9   0       26.62       26.50      2.03 o 
   0  10   0      342.22      362.38      6.39 o 
   1  10   0      135.93      150.84      2.38 o 
   2  10   0      133.99      129.78      2.29 o 
   3  10   0       86.72       86.13      2.80 o 
   4  10   0       38.02       37.37      2.37 o 
   1  11   0       13.81       10.29      0.69 o 
   2  11   0       43.81       44.27      1.79 o 
   3  11   0      185.63      187.57      4.31 o 
   4  11   0       14.67       15.64      1.71 o 
   0  12   0      792.54      794.54     12.94 o 
   1  12   0       23.84       19.78      0.92 o 
   2  12   0        1.04        1.46      0.71 o 
   3  12   0      246.49      259.24      5.33 o 
   4  12   0       37.02       36.87      2.44 o 
   1  13   0      773.79      810.38      9.51 o 
   2  13   0       33.03       32.94      3.97 o 
   3  13   0        5.66        5.14      1.40 o 
   4  13   0      180.32      177.56      5.92 o 
   0  14   0       11.64       22.52      1.39 o 
   1  14   0       23.59       20.35      1.31 o 
   2  14   0      516.09      509.18      8.10 o 
   3  14   0      281.81      286.50      7.57 o 
   4  14   0       88.32       87.34      4.20 o 
   1  15   0       53.22       43.78      1.38 o 
   2  15   0     1642.31     1622.97     21.53 o 
   3  15   0        0.82        2.24      0.98 o 
   4  15   0       75.65       85.93      4.17 o 
   0  16   0        0.25        0.64      0.71 o 
   1  16   0        0.20        1.09      0.53 o 
   2  16   0      153.42      142.09      3.55 o 
   3  16   0       41.23       38.83      2.31 o 
   4  16   0        2.33        2.76      1.49 o 
   1  17   0      923.15      891.20     10.70 o 
   2  17   0        2.00        2.59      0.88 o 
   3  17   0       79.93       80.57      3.76 o 
   4  17   0       98.93      105.98      4.75 o 
   0  18   0     1699.11     1562.57     24.87 o 
   1  18   0       48.86       48.68      1.61 o 
   2  18   0      534.55      535.42      8.79 o 
   3  18   0      425.16      421.43      9.91 o 
   4  18   0        3.63        7.79      1.93 o 
   1  19   0        0.61        0.14      0.66 o 
   2  19   0      330.70      338.98      7.38 o 
   3  19   0      183.35      188.40     13.30 o 
   0  20   0        5.27        4.53      1.04 o 
   1  20   0       59.35       61.59      2.28 o 
   2  20   0      300.63      295.70      9.91 o 
   3  20   0        3.61        3.48      1.70 o 
   1  21   0       63.71       59.02      2.75 o 
   2  21   0        1.25        2.30      1.24 o 
   3  21   0       11.30        8.46      1.90 o 
   0  22   0       17.07       20.10      1.89 o 
   1  22   0       77.12       90.31      3.48 o 
   2  22   0       49.93       44.50      3.08 o 
   3  22   0       35.12       32.22      5.70 o 
   1  23   0       13.09        9.46      1.26 o 
   2  23   0      182.19      163.72      5.44 o 
   3  23   0       13.00       21.43      2.56 o 
   0  24   0      244.28      238.47      8.49 o 
   1  24   0       14.16       19.13      2.17 o 
   2  24   0       19.54       17.71      2.24 o 
   1  25   0        0.64        0.94      1.11 o 
   2  25   0        1.51        3.16      1.64 o 
   0  26   0      120.84      131.51      6.29 o 
   1  26   0       32.73       41.51      3.07 o 
   2  26   0       13.91       11.32      3.13 o 
   1  27   0       27.49       37.14      3.01 o 
   1  28   0        5.81        8.85      1.84 o 
  -5   0   1       17.76       14.37      3.23 o 
  -3   0   1      187.93      193.45      4.76 o 
  -1   0   1     2154.65     2114.38     31.35 o 
   1   0   1     2974.84     2854.49     42.27 o 
   3   0   1      120.39      119.62      3.58 o 
   5   0   1       35.62       38.91      4.75 o 
  -5   1   1        1.83       -2.05      1.36 o 
  -4   1   1      381.58      388.73      7.06 o 
  -3   1   1       50.70       55.09      2.66 o 
  -2   1   1        1.49        0.94      0.43 o 
  -1   1   1     1951.34     1987.82     20.88 o 
   0   1   1     1573.02     1464.65     29.74 o 
   1   1   1    14062.02    13447.63    140.86 o 
   2   1   1      101.19      116.81      2.12 o 
   3   1   1      461.57      488.86      7.66 o 
   4   1   1       24.08       25.74      2.43 o 
   5   1   1        0.30       -0.73      2.68 o 
  -5   2   1        5.34        3.82      1.67 o 
  -4   2   1        1.25        0.66      0.93 o 
  -3   2   1      355.90      380.30      5.41 o 
  -2   2   1     1363.69     1430.82     18.21 o 
  -1   2   1     7089.97     6920.08     93.83 o 
   0   2   1     1546.71     1436.64     20.31 o 
   1   2   1      756.90      734.61      9.04 o 
   2   2   1        9.97       12.38      0.76 o 
   3   2   1        0.31       -0.46      0.57 o 
   4   2   1       56.88       52.80      3.20 o 
   5   2   1      136.97      127.55      5.24 o 
  -5   3   1       57.20       61.13      5.33 o 
  -4   3   1        9.12        9.22      1.36 o 
  -3   3   1        0.02        0.65      0.60 o 
  -2   3   1       30.47       33.37      1.11 o 
  -1   3   1      314.95      293.43      3.61 o 
   0   3   1       31.57       25.31      0.54 o 
   1   3   1     5778.23     5692.76     60.00 o 
   2   3   1      244.60      271.27      3.78 o 
   3   3   1       69.56       72.33      1.92 o 
   4   3   1       18.57       17.71      1.66 o 
   5   3   1        1.27        1.14      1.53 o 
  -5   4   1        0.04       -1.19      1.30 o 
  -4   4   1       57.82       59.75      2.51 o 
  -3   4   1      128.02      130.87      2.65 o 
  -2   4   1      367.10      379.15      4.93 o 
  -1   4   1     3169.07     3117.93     32.57 o 
   0   4   1     7470.83     6763.95    298.16 o 
   1   4   1      716.72      669.99      8.82 o 
   2   4   1      687.98      707.41     11.57 o 
   3   4   1        4.61        3.71      0.71 o 
   4   4   1       47.74       48.75      2.48 o 
   5   4   1       52.92       56.68      4.05 o 
  -5   5   1        0.25        0.29      1.44 o 
  -4   5   1       11.29       10.99      1.41 o 
  -3   5   1      133.21      141.39      2.80 o 
  -2   5   1     1431.42     1416.49     15.63 o 
  -1   5   1     2263.43     2167.11     25.11 o 
   0   5   1      584.20      583.39      7.48 o 
   1   5   1      435.55      447.64      6.24 o 
   2   5   1      587.59      571.34      7.90 o 
   3   5   1        1.79        2.60      0.88 o 
   4   5   1        0.12        0.64      0.95 o 
   5   5   1       60.02       67.15      4.36 o 
  -5   6   1       48.44       54.30      5.55 o 
  -4   6   1        5.66        4.29      1.13 o 
  -3   6   1      184.79      198.69      3.44 o 
  -2   6   1      187.78      192.11      2.98 o 
  -1   6   1       45.90       43.87      1.01 o 
   0   6   1        0.05       -0.08      0.18 o 
   1   6   1      965.45      977.03     12.57 o 
   2   6   1        0.47       -0.25      0.38 o 
   3   6   1       47.88       47.61      2.04 o 
   4   6   1        9.69       12.37      1.59 o 
  -5   7   1       17.69       22.20      3.88 o 
  -4   7   1        7.20        5.43      1.23 o 
  -3   7   1       35.69       33.16      1.87 o 
  -2   7   1       32.07       30.54      1.10 o 
  -1   7   1       48.01       47.84      1.10 o 
   0   7   1      906.70      846.57     35.82 o 
   1   7   1       60.91       70.69      1.38 o 
   2   7   1      179.00      183.93      2.75 o 
   3   7   1      421.72      414.17      7.08 o 
   4   7   1      210.69      209.43      5.00 o 
  -4   8   1        2.64        2.55      1.07 o 
  -3   8   1      241.83      235.09      4.76 o 
  -2   8   1      580.25      612.77      7.46 o 
  -1   8   1      172.75      189.60      2.71 o 
   0   8   1       32.69       34.25      1.04 o 
   1   8   1       70.16       67.51      1.42 o 
   2   8   1        4.08        7.58      2.64 o 
   3   8   1       23.79       23.75      1.68 o 
   4   8   1       15.60       14.63      1.67 o 
  -4   9   1        2.47        2.28      1.11 o 
  -3   9   1       55.46       57.96      2.27 o 
  -2   9   1       84.01       90.46      1.88 o 
  -1   9   1      262.40      272.19      3.71 o 
   0   9   1      210.71      218.34     11.12 o 
   1   9   1      218.79      241.00      3.65 o 
   2   9   1        9.71        8.62      1.03 o 
   3   9   1       12.34       10.82      1.28 o 
   4   9   1       18.05       17.09      2.06 o 
  -4  10   1      290.20      287.71      8.44 o 
  -3  10   1      233.30      240.13      4.91 o 
  -2  10   1      343.73      337.23      4.64 o 
  -1  10   1      601.59      649.31      7.63 o 
   0  10   1     1221.62     1348.99     14.67 o 
   1  10   1       83.39       76.65      1.93 o 
   2  10   1      252.87      274.39      4.95 o 
   3  10   1        0.03        0.13      0.78 o 
   4  10   1       31.28       31.42      2.52 o 
  -4  11   1       88.82       90.16      4.07 o 
  -3  11   1       11.17        9.27      1.22 o 
  -2  11   1        4.85        7.70      0.79 o 
  -1  11   1        0.07        0.11      0.36 o 
   0  11   1      409.35      395.46      4.95 o 
   1  11   1      147.26      164.38      2.75 o 
   2  11   1      555.15      556.50      8.49 o 
   3  11   1       74.74       83.71      2.81 o 
   4  11   1       17.18       19.42      3.43 o 
  -4  12   1       68.50       67.58      3.93 o 
  -3  12   1        0.81        1.59      0.91 o 
  -2  12   1        4.81        4.52      0.82 o 
  -1  12   1      729.85      724.92      8.56 o 
   0  12   1      770.52      870.43      9.92 o 
   1  12   1      281.89      254.78      3.63 o 
   2  12   1       54.47       59.69      2.10 o 
   3  12   1       19.13       18.80      1.65 o 
   4  12   1        4.12        3.09      2.00 o 
  -4  13   1       18.78       21.00      2.45 o 
  -3  13   1      171.52      173.10      4.13 o 
  -2  13   1      420.36      406.52     10.54 o 
  -1  13   1      159.40      131.28      2.54 o 
   0  13   1      111.24      141.02      2.40 o 
   1  13   1      579.55      653.63      7.89 o 
   2  13   1      122.17      126.45      3.19 o 
   3  13   1       20.34       21.40      2.50 o 
   4  13   1       63.50       64.76      4.18 o 
  -4  14   1       15.96       17.84      2.39 o 
  -3  14   1        0.25       -0.68      0.81 o 
  -2  14   1       32.10       33.02      1.74 o 
  -1  14   1     1192.52     1176.64     13.38 o 
   0  14   1        1.34        4.25      1.02 o 
   1  14   1      382.01      386.14      5.18 o 
   2  14   1       71.30       71.38      2.41 o 
   3  14   1      146.98      144.92      3.91 o 
   4  14   1        6.46        4.10      1.28 o 
  -4  15   1       84.23       82.47      4.13 o 
  -3  15   1      256.51      252.88      6.81 o 
  -2  15   1      426.23      407.52      6.84 o 
  -1  15   1       14.79       13.82      0.93 o 
   0  15   1        1.51        1.26      0.48 o 
   1  15   1        2.94        4.30      1.54 o 
   2  15   1       63.11       67.46      2.41 o 
   3  15   1       22.78       21.49      2.50 o 
   4  15   1       17.88       14.29      2.19 o 
  -4  16   1       25.80       27.14      2.83 o 
  -3  16   1      136.22      133.41      4.77 o 
  -2  16   1      228.16      216.50      6.03 o 
  -1  16   1      163.29      146.07      2.73 o 
   0  16   1       90.81       84.76      2.48 o 
   1  16   1      329.98      327.61      5.34 o 
   2  16   1      553.61      550.23      8.82 o 
   3  16   1        3.35        2.43      1.05 o 
   4  16   1        1.04        1.19      1.49 o 
  -4  17   1      228.22      217.96      7.02 o 
  -3  17   1      167.40      164.59      5.44 o 
  -2  17   1       29.55       32.35      2.25 o 
  -1  17   1      620.27      586.81      7.57 o 
   0  17   1        2.92        3.40      0.63 o 
   1  17   1      574.88      557.96      9.01 o 
   2  17   1        2.02        2.03      0.86 o 
   3  17   1      143.08      150.04      4.22 o 
   4  17   1       29.70       31.19      3.08 o 
  -4  18   1       23.48       18.48      2.50 o 
  -3  18   1        8.68        8.24      1.70 o 
  -2  18   1        0.44        0.70      1.03 o 
  -1  18   1       20.50       22.08      1.23 o 
   0  18   1      176.32      186.12      3.75 o 
   1  18   1      869.51      834.43     12.00 o 
   2  18   1        0.75        0.85      0.93 o 
   3  18   1       63.51       61.98      2.81 o 
  -3  19   1        1.15        1.18      1.30 o 
  -2  19   1      275.02      256.03      6.69 o 
  -1  19   1       69.14       58.51      1.81 o 
   0  19   1     1237.14     1227.40     16.43 o 
   1  19   1      258.70      233.02      7.49 o 
   2  19   1      108.58      102.39      4.59 o 
   3  19   1        0.51        0.76      1.30 o 
  -3  20   1       10.82       10.80      1.94 o 
  -2  20   1        0.01        0.98      1.14 o 
  -1  20   1      383.04      360.11      5.42 o 
   0  20   1       80.07       75.49      2.35 o 
   1  20   1       34.62       35.87      2.82 o 
   2  20   1       22.53       26.60      3.06 o 
   3  20   1      177.68      162.77      5.65 o 
  -3  21   1        0.73        2.86      1.84 o 
  -2  21   1      172.84      142.29      5.52 o 
  -1  21   1      428.28      419.32      7.24 o 
   0  21   1      117.76      109.95      2.56 o 
   1  21   1      159.15      146.40      3.71 o 
   2  21   1       38.21       30.10      2.44 o 
   3  21   1        3.56        4.44      1.62 o 
  -3  22   1       15.51       10.05      2.39 o 
  -2  22   1        0.80       -1.53      1.02 o 
  -1  22   1        0.49        3.58      1.19 o 
   0  22   1      310.96      303.14      4.87 o 
   1  22   1       69.32       69.72      2.63 o 
   2  22   1      122.27      129.28      4.78 o 
   3  22   1      201.78      212.27      6.84 o 
  -3  23   1        3.87        5.78      1.84 o 
  -2  23   1       12.22       14.51      2.07 o 
  -1  23   1        5.28        4.99      1.39 o 
   0  23   1        2.24        5.01      1.40 o 
   1  23   1       72.07       73.95      2.72 o 
   2  23   1        0.02       -1.33      1.29 o 
   3  23   1       16.10       16.75      2.37 o 
  -2  24   1        0.54        1.36      1.34 o 
  -1  24   1       13.25       14.84      1.93 o 
   0  24   1        0.92        0.56      0.69 o 
   1  24   1        6.34       10.41      1.36 o 
   2  24   1        7.93       10.87      2.99 o 
  -2  25   1       44.74       49.18      3.50 o 
  -1  25   1        1.14        4.11      1.40 o 
   0  25   1       21.64       24.75      2.28 o 
   1  25   1       31.08       29.18      5.55 o 
   2  25   1       12.58       13.85      2.52 o 
  -2  26   1        2.01        1.19      1.45 o 
  -1  26   1       79.83       79.47      3.74 o 
   0  26   1        0.01       -2.14      1.43 o 
   1  26   1       27.31       32.54      3.75 o 
   2  26   1       58.18       47.65      4.75 o 
  -1  27   1        0.85        2.67      1.35 o 
   1  27   1        0.00        0.31      1.22 o 
  -1  28   1      168.52      209.91      6.49 o 
   1  28   1        5.26        7.44      2.74 o 
  -4   0   2        1.40       -0.53      1.13 o 
  -2   0   2       99.36      113.70      2.93 o 
   0   0   2     3035.70     2625.08     93.32 o 
   2   0   2     2060.81     2157.91     46.87 o 
   4   0   2       88.32       83.25      5.42 o 
  -5   1   2        1.07        3.15      1.58 o 
  -4   1   2       12.86        9.96      1.13 o 
  -3   1   2       65.48       61.77      1.83 o 
  -2   1   2      114.59      109.11      2.02 o 
  -1   1   2     1501.78     1444.41     15.36 o 
   0   1   2     4609.30     4167.04     62.90 o 
   1   1   2    24592.83    22412.27    518.62 o 
   2   1   2      436.25      447.25      6.44 o 
   3   1   2        5.78        5.07      0.77 o 
   4   1   2        0.02       -0.02      1.21 o 
   5   1   2       34.27       25.79      2.89 o 
  -5   2   2       46.36       44.39      3.42 o 
  -4   2   2       38.52       43.79      2.36 o 
  -3   2   2       41.23       45.88      2.28 o 
  -2   2   2      154.14      158.53      3.01 o 
  -1   2   2     1562.81     1513.00     16.07 o 
   0   2   2       41.63       37.74      0.83 o 
   1   2   2      434.69      456.01      5.32 o 
   2   2   2     1198.93     1216.95     13.61 o 
   3   2   2        1.05        0.96      0.59 o 
   4   2   2        6.98        6.23      1.57 o 
   5   2   2        2.24        1.80      1.67 o 
  -5   3   2       67.48       68.47      3.76 o 
  -4   3   2       32.34       32.81      2.33 o 
  -3   3   2       57.81       54.72      4.47 o 
  -2   3   2       37.77       34.77      2.83 o 
  -1   3   2     2345.11     2403.39     25.26 o 
   0   3   2      547.67      562.65      6.16 o 
   1   3   2      163.87      152.28      2.13 o 
   2   3   2      262.73      269.22      3.78 o 
   3   3   2       76.03       83.81      2.08 o 
   4   3   2        0.11       -0.37      0.85 o 
   5   3   2       39.39       44.39      3.67 o 
  -5   4   2      148.54      146.36      7.73 o 
  -4   4   2       30.48       31.84      2.06 o 
  -3   4   2      571.51      614.05      8.30 o 
  -2   4   2      407.61      417.48      6.23 o 
  -1   4   2     1076.03     1111.99     12.01 o 
   0   4   2      191.02      195.90      2.44 o 
   1   4   2       39.67       37.89      1.23 o 
   2   4   2       53.32       54.68      1.34 o 
   3   4   2      273.86      263.01      5.12 o 
   4   4   2       11.84       10.65      1.59 o 
   5   4   2       64.65       58.74      4.16 o 
  -5   5   2        4.51        4.05      2.44 o 
  -4   5   2        1.45        1.43      0.99 o 
  -3   5   2       72.07       75.50      2.41 o 
  -2   5   2      841.00      879.56     10.14 o 
  -1   5   2     1425.00     1429.84     15.33 o 
   0   5   2        1.43        3.79      1.19 o 
   1   5   2        1.12        9.74      6.24 o 
   2   5   2      419.28      456.34      5.72 o 
   3   5   2      150.58      163.58      3.83 o 
   4   5   2       20.08       20.13      1.86 o 
  -5   6   2      136.62      141.25      5.41 o 
  -4   6   2       36.43       41.99      2.38 o 
  -3   6   2        3.09        3.63      0.78 o 
  -2   6   2     2267.33     2315.78     24.92 o 
  -1   6   2      215.79      220.35      3.39 o 
   0   6   2     1081.35     1070.34     11.53 o 
   1   6   2      323.18      327.48      5.47 o 
   2   6   2      126.20      114.67      2.73 o 
   3   6   2        4.25        3.74      0.99 o 
   4   6   2        8.88        8.09      1.35 o 
  -5   7   2        0.01       -0.23      1.55 o 
  -4   7   2       78.47       83.72      3.19 o 
  -3   7   2       71.05       70.22      3.31 o 
  -2   7   2       12.92       14.57      1.87 o 
  -1   7   2      911.51      924.90     11.85 o 
   0   7   2      209.08      199.65      2.66 o 
   1   7   2      157.87      160.93      2.95 o 
   2   7   2       85.38       75.89      2.20 o 
   3   7   2       18.07       15.46      1.95 o 
   4   7   2       53.25       54.60      2.99 o 
  -4   8   2      131.07      135.98      3.84 o 
  -3   8   2      105.63      101.32      2.87 o 
  -2   8   2      102.80      112.68      2.16 o 
  -1   8   2        5.48        6.64      0.67 o 
   0   8   2     3410.11     3442.01     36.24 o 
   1   8   2      497.17      542.76      6.38 o 
   2   8   2      906.32      951.79     13.07 o 
   3   8   2       37.81       34.33      2.13 o 
   4   8   2      115.06      107.35      4.82 o 
  -4   9   2       47.50       44.91      3.18 o 
  -3   9   2       40.85       43.04      3.73 o 
  -2   9   2      946.68      971.11     11.22 o 
  -1   9   2      583.51      630.08      8.53 o 
   0   9   2     1891.76     2056.72     21.85 o 
   1   9   2      829.52      879.98      9.94 o 
   2   9   2       26.07       24.81      1.49 o 
   3   9   2      255.83      253.55      5.23 o 
   4   9   2       88.79       85.26      3.35 o 
  -4  10   2       11.53       14.65      2.21 o 
  -3  10   2       55.42       54.28      2.19 o 
  -2  10   2       57.80       66.31      1.95 o 
  -1  10   2       15.96       17.62      1.50 o 
   0  10   2      483.89      461.06      5.59 o 
   1  10   2      233.24      217.35      3.11 o 
   2  10   2       22.54       25.15      1.53 o 
   3  10   2      145.50      155.81      3.92 o 
   4  10   2       29.60       31.20      2.29 o 
  -4  11   2      609.49      613.26     12.86 o 
  -3  11   2      605.69      639.62     10.55 o 
  -2  11   2       40.28       51.54      1.57 o 
  -1  11   2      188.55      185.22      3.32 o 
   0  11   2        4.59        7.12      0.57 o 
   1  11   2      390.31      404.88      5.17 o 
   2  11   2       12.50       13.78      1.22 o 
   3  11   2       37.16       39.44      2.27 o 
   4  11   2       94.98      104.24      3.57 o 
  -4  12   2       86.10       87.68      4.06 o 
  -3  12   2       25.40       25.87      2.33 o 
  -2  12   2        2.48        1.27      0.54 o 
  -1  12   2        0.22       -0.08      0.29 o 
   0  12   2      133.72      115.31      2.06 o 
   1  12   2      165.21      159.58      2.61 o 
   2  12   2       35.80       31.64      1.79 o 
   3  12   2        0.67        0.37      0.88 o 
   4  12   2      220.90      210.30      5.32 o 
  -4  13   2        2.20        0.63      1.34 o 
  -3  13   2       15.70       13.11      1.77 o 
  -2  13   2       18.69       17.87      1.22 o 
  -1  13   2      148.13      144.52      2.96 o 
   0  13   2        3.44        3.49      0.53 o 
   1  13   2        1.39        0.48      0.43 o 
   2  13   2      124.87      120.27      3.14 o 
   3  13   2        0.42        0.44      0.84 o 
   4  13   2        7.19        6.44      1.42 o 
  -4  14   2      221.35      215.32      7.61 o 
  -3  14   2      650.72      676.84     13.35 o 
  -2  14   2      324.02      325.24      4.75 o 
  -1  14   2        5.42        7.55      1.40 o 
   0  14   2      615.67      628.81      8.94 o 
   1  14   2       78.59       85.79      1.98 o 
   2  14   2      104.22      102.84      2.92 o 
   3  14   2      236.25      239.46      5.34 o 
   4  14   2        4.25        3.70      1.35 o 
  -4  15   2       14.39       13.25      5.79 o 
  -3  15   2      131.23      133.47      4.71 o 
  -2  15   2       93.41       97.07      2.71 o 
  -1  15   2        3.32        5.67      1.07 o 
   0  15   2       55.36       54.96      1.81 o 
   1  15   2       36.86       34.79      1.53 o 
   2  15   2       15.31       15.64      2.06 o 
   3  15   2        0.66        1.17      0.99 o 
   4  15   2        0.36        0.88      1.14 o 
  -4  16   2       30.58       30.88      3.01 o 
  -3  16   2        0.04        0.47      1.37 o 
  -2  16   2      116.98      100.39      3.71 o 
  -1  16   2      494.38      462.66      8.20 o 
   0  16   2      253.30      245.01      4.45 o 
   1  16   2        1.01        0.53      0.68 o 
   2  16   2      163.33      156.19      3.83 o 
   3  16   2      270.56      279.11      5.99 o 
   4  16   2        0.06        0.59      1.17 o 
  -4  17   2        1.62        3.20      1.66 o 
  -3  17   2       10.96       10.03      1.83 o 
  -2  17   2      177.71      160.80      5.70 o 
  -1  17   2      105.59      108.67      2.79 o 
   0  17   2       63.81       66.29      2.12 o 
   1  17   2      102.32       94.89      2.68 o 
   2  17   2      111.27      101.42      3.07 o 
   3  17   2      125.61      126.12      7.32 o 
   4  17   2      285.00      302.34      8.59 o 
  -4  18   2        0.73       -0.08      1.39 o 
  -3  18   2       81.80       76.79      3.73 o 
  -2  18   2      344.95      350.93      8.13 o 
  -1  18   2      139.17      128.61      3.15 o 
   0  18   2      107.71      108.97      3.02 o 
   1  18   2      425.40      408.66      6.90 o 
   2  18   2        5.36        6.47      1.13 o 
   3  18   2       13.86       13.62      1.67 o 
  -3  19   2      152.05      153.89      5.39 o 
  -2  19   2      203.84      190.42      5.58 o 
  -1  19   2      754.91      714.53     10.58 o 
   0  19   2      130.89      137.27      4.82 o 
   1  19   2      393.98      361.93      6.39 o 
   2  19   2      100.09       93.74      3.03 o 
   3  19   2      194.07      190.08      4.96 o 
  -3  20   2        0.10       -0.08      1.15 o 
  -2  20   2      139.31      148.44      6.12 o 
  -1  20   2       95.39      100.78      3.75 o 
   0  20   2      800.78      758.64     11.15 o 
   1  20   2      536.84      522.87      8.49 o 
   2  20   2        8.88       12.82      1.47 o 
   3  20   2      209.47      233.88      7.05 o 
  -3  21   2       24.01       22.08      4.74 o 
  -2  21   2       58.81       48.01      6.87 o 
  -1  21   2        0.00        0.69      0.76 o 
   0  21   2       11.78       16.52      1.40 o 
   1  21   2      128.96      134.95      3.58 o 
   2  21   2      157.53      159.41      4.28 o 
   3  21   2       74.34       74.43      3.98 o 
  -3  22   2       17.38       27.44      2.84 o 
  -2  22   2       10.49        9.96      1.83 o 
  -1  22   2       84.07       68.13      3.22 o 
   0  22   2        0.28       -0.06      0.59 o 
   1  22   2       29.78       27.23      1.88 o 
   2  22   2      132.54      135.45      4.61 o 
   3  22   2      216.95      226.35      7.10 o 
  -3  23   2       48.26       50.41      6.18 o 
  -2  23   2        0.97        1.53      1.29 o 
  -1  23   2      462.81      443.52      9.69 o 
   0  23   2       38.66       50.86      2.20 o 
   1  23   2      168.63      172.80      5.52 o 
   2  23   2       54.97       62.55      3.29 o 
  -2  24   2      120.74      136.56      5.11 o 
  -1  24   2       56.90       43.84      7.37 o 
   0  24   2       26.36       30.18      2.86 o 
   1  24   2       18.73       19.87      1.74 o 
   2  24   2       27.33       31.63      3.75 o 
  -2  25   2        4.79        4.63      1.55 o 
  -1  25   2       29.39       29.98      2.62 o 
   0  25   2        2.88        7.08      2.13 o 
   1  25   2      264.46      289.98      6.09 o 
   2  25   2       13.62       17.51      3.08 o 
  -2  26   2      185.68      217.61      6.92 o 
  -1  26   2       10.37       10.34      1.90 o 
   0  26   2        9.15        8.33      2.30 o 
   1  26   2       24.01       25.62      2.59 o 
   2  26   2        5.36        7.10      1.84 o 
  -1  27   2        6.33       10.05      1.91 o 
   0  27   2      112.51      127.53      4.78 o 
   1  27   2        5.04        7.03      2.55 o 
  -1  28   2       35.02       54.50      6.43 o 
   0  28   2       43.08       55.42      5.43 o 
  -5   0   3       10.98       14.07      3.14 o 
  -3   0   3      501.66      540.68     10.08 o 
  -1   0   3      691.61      724.13     11.97 o 
   1   0   3      203.45      221.68      4.23 o 
   3   0   3      242.70      255.70      9.13 o 
  -5   1   3       11.90       12.76      2.14 o 
  -4   1   3        3.66        4.72      0.98 o 
  -3   1   3        0.03        0.27      0.63 o 
  -2   1   3        2.29        1.51      0.48 o 
  -1   1   3      311.25      360.50      4.31 o 
   0   1   3     1427.71     1410.07     17.35 o 
   1   1   3        8.44       12.68      1.16 o 
   2   1   3      573.87      554.57      6.86 o 
   3   1   3       86.81       88.17      2.29 o 
   4   1   3        0.08        0.14      1.29 o 
  -5   2   3       39.17       41.07      4.62 o 
  -4   2   3       78.26       76.80      2.44 o 
  -3   2   3      339.78      351.29      5.12 o 
  -2   2   3      118.02      124.07      2.44 o 
  -1   2   3      118.00      113.83      1.74 o 
   0   2   3      701.34      646.34      7.16 o 
   1   2   3       95.39       81.06      1.46 o 
   2   2   3     5303.05     5526.13     58.02 o 
   3   2   3       62.40       60.57      2.64 o 
   4   2   3       44.31       44.52      3.30 o 
  -5   3   3       73.76       69.22      5.27 o 
  -4   3   3      129.49      132.93      4.34 o 
  -3   3   3       23.23       21.46      1.26 o 
  -2   3   3     1541.14     1666.43     18.20 o 
  -1   3   3       30.56       26.54      1.33 o 
   0   3   3        5.74        7.84      0.68 o 
   1   3   3     1230.23     1282.44     13.92 o 
   2   3   3     1264.71     1285.48     16.86 o 
   3   3   3        5.00        7.08      1.09 o 
   4   3   3       70.12       78.17      3.85 o 
  -5   4   3       40.55       48.23      5.17 o 
  -4   4   3        7.53        6.08      1.21 o 
  -3   4   3       14.20       12.66      1.12 o 
  -2   4   3        4.25        3.12      0.55 o 
  -1   4   3       29.35       28.20      0.75 o 
   0   4   3        0.00        1.26      0.36 o 
   1   4   3      921.21      938.53     10.41 o 
   2   4   3      554.24      558.15      6.89 o 
   3   4   3       31.76       29.04      1.84 o 
   4   4   3        6.61        4.93      2.05 o 
  -5   5   3       72.61       71.30      4.01 o 
  -4   5   3        3.08        5.14      1.18 o 
  -3   5   3      497.83      512.45      7.99 o 
  -2   5   3      209.46      240.49      3.52 o 
  -1   5   3     1924.71     2009.31     22.60 o 
   0   5   3      816.28      778.00      8.57 o 
   1   5   3       12.62       17.85      0.65 o 
   2   5   3      165.88      183.57      3.05 o 
   3   5   3      140.44      145.77      3.66 o 
   4   5   3       32.30       31.15      3.82 o 
  -5   6   3      229.77      236.93      7.23 o 
  -4   6   3       47.86       51.24      2.41 o 
  -3   6   3      136.14      129.23      3.18 o 
  -2   6   3      327.69      322.59      5.12 o 
  -1   6   3     2654.58     2752.05     28.97 o 
   0   6   3      429.58      415.48      4.90 o 
   1   6   3      174.98      182.01      2.57 o 
   2   6   3      373.21      394.94      6.38 o 
   3   6   3      167.86      153.93      8.02 o 
   4   6   3        9.26        8.98      1.45 o 
  -4   7   3      407.19      423.57      9.56 o 
  -3   7   3       32.17       33.91      1.52 o 
  -2   7   3      142.91      169.40      3.25 o 
  -1   7   3       62.02       65.76      1.26 o 
   0   7   3       74.93       77.09      1.39 o 
   1   7   3      224.49      254.45      3.37 o 
   2   7   3      187.12      200.18      4.00 o 
   3   7   3       19.68       17.79      1.97 o 
   4   7   3       17.04       20.13      1.88 o 
  -4   8   3      194.23      173.68      5.53 o 
  -3   8   3      631.65      621.30      8.04 o 
  -2   8   3      532.43      556.85      6.92 o 
  -1   8   3       87.62      102.63      2.09 o 
   0   8   3      606.71      640.68      7.34 o 
   1   8   3       47.04       41.88      1.02 o 
   2   8   3      250.63      269.29      5.55 o 
   3   8   3       33.35       30.48      2.83 o 
   4   8   3      145.96      148.72      4.26 o 
  -4   9   3        1.55        3.89      1.50 o 
  -3   9   3       37.12       37.00      1.59 o 
  -2   9   3       19.18       23.07      1.10 o 
  -1   9   3      665.45      722.23      8.32 o 
   0   9   3       45.80       51.43      1.18 o 
   1   9   3     2014.12     2118.07     22.72 o 
   2   9   3        1.70        0.37      0.67 o 
   3   9   3      284.72      276.19     11.94 o 
   4   9   3        4.02        4.90      1.26 o 
  -4  10   3       64.39       71.57      3.61 o 
  -3  10   3      659.48      654.31     14.52 o 
  -2  10   3       11.80        9.67      0.79 o 
  -1  10   3      350.56      384.76      4.89 o 
   0  10   3        0.59        0.23      0.34 o 
   1  10   3      289.11      326.85      4.32 o 
   2  10   3       23.32       31.48      1.82 o 
   3  10   3       13.15       15.45      1.53 o 
   4  10   3        1.96        2.65      1.17 o 
  -4  11   3        9.40        8.95      1.93 o 
  -3  11   3      192.22      184.72      5.36 o 
  -2  11   3       40.34       41.32      1.35 o 
  -1  11   3      129.29      124.77      2.90 o 
   0  11   3      687.39      742.48      8.60 o 
   1  11   3      383.31      410.35      5.28 o 
   2  11   3       10.57        8.48      1.89 o 
   3  11   3       31.52       35.19      2.26 o 
   4  11   3        0.22        0.40      1.09 o 
  -4  12   3        0.01        1.51      1.36 o 
  -3  12   3       80.72       76.09      3.43 o 
  -2  12   3      129.38      128.51      2.47 o 
  -1  12   3     1007.05     1012.22     11.54 o 
   0  12   3      104.33       87.55      1.76 o 
   1  12   3        2.49        2.08      0.49 o 
   2  12   3      419.55      423.80      7.10 o 
   3  12   3      115.23      111.41      3.39 o 
   4  12   3       10.66        7.76      1.47 o 
  -4  13   3      101.23      118.28      4.85 o 
  -3  13   3        0.00        0.56      1.23 o 
  -2  13   3        1.40        0.89      0.73 o 
  -1  13   3       46.16       38.63      1.24 o 
   0  13   3     1546.34     1572.76     17.28 o 
   1  13   3       22.05       29.91      1.12 o 
   2  13   3       21.63       22.94      1.88 o 
   3  13   3        4.05        3.75      1.10 o 
   4  13   3       57.05       58.73      3.20 o 
  -4  14   3        4.13        3.64      1.60 o 
  -3  14   3        7.27        7.56      1.55 o 
  -2  14   3       12.72       15.72      1.71 o 
  -1  14   3        6.22        4.41      0.62 o 
   0  14   3       15.11       15.55      1.20 o 
   1  14   3       23.80       26.75      1.15 o 
   2  14   3      104.28      106.13      3.05 o 
   3  14   3        0.14        1.03      0.96 o 
   4  14   3        3.47        4.11      1.36 o 
  -4  15   3        4.86        3.72      1.78 o 
  -3  15   3      152.62      145.93      5.31 o 
  -2  15   3      252.41      233.47      4.54 o 
  -1  15   3      106.14       95.65      3.39 o 
   0  15   3      171.37      166.12      3.54 o 
   1  15   3      280.81      273.35      7.38 o 
   2  15   3        0.01        0.61      0.82 o 
   3  15   3       95.24       95.90      6.85 o 
   4  15   3        2.30        2.81      1.40 o 
  -4  16   3       79.77       84.23     12.66 o 
  -3  16   3      324.67      325.70     11.07 o 
  -2  16   3       15.00       10.13      1.14 o 
  -1  16   3      544.13      520.22      6.79 o 
   0  16   3      299.73      270.01      4.08 o 
   1  16   3       35.78       38.58      2.32 o 
   2  16   3       91.62       87.86      2.86 o 
   3  16   3       64.37       63.97      3.34 o 
   4  16   3       19.57       20.12      2.13 o 
  -4  17   3       30.78       27.98      2.96 o 
  -3  17   3       12.35       10.51      1.82 o 
  -2  17   3      116.75       95.39      3.67 o 
  -1  17   3       85.55       75.99      3.50 o 
   0  17   3       39.29       36.78      1.40 o 
   1  17   3        4.20        3.35      0.87 o 
   2  17   3       96.54       94.11      3.00 o 
   3  17   3       21.67       19.87      2.88 o 
  -3  18   3       63.52       58.80      3.34 o 
  -2  18   3        6.06        7.11      1.46 o 
  -1  18   3       14.57       21.82      1.52 o 
   0  18   3      842.69      761.91      9.42 o 
   1  18   3      244.96      244.14      4.88 o 
   2  18   3      159.21      168.27      4.18 o 
   3  18   3       50.05       58.46      3.36 o 
  -3  19   3        0.73        3.25      1.46 o 
  -2  19   3       48.43       46.83      2.93 o 
  -1  19   3       99.47       96.45      3.81 o 
   0  19   3       14.52       12.98      1.01 o 
   1  19   3       43.25       40.52      2.03 o 
   2  19   3        8.86       13.19      1.51 o 
   3  19   3        6.54        9.89      2.44 o 
  -3  20   3       73.16       69.51      5.97 o 
  -2  20   3       11.44        8.37      2.59 o 
  -1  20   3      516.44      483.05      7.98 o 
   0  20   3      624.03      597.96      7.87 o 
   1  20   3       99.41      102.01      3.02 o 
   2  20   3      353.18      350.38      6.80 o 
   3  20   3        2.05        2.53      1.39 o 
  -3  21   3        0.01        2.76      1.46 o 
  -2  21   3        6.88        4.10      1.41 o 
  -1  21   3       24.04       27.15      1.82 o 
   0  21   3      145.14      127.36      5.26 o 
   1  21   3        4.03        2.71      0.93 o 
   2  21   3        0.12        1.47      0.98 o 
   3  21   3       23.13       22.99      2.17 o 
  -3  22   3        4.40        5.87      1.75 o 
  -2  22   3      115.60      119.16      5.40 o 
  -1  22   3       11.90       13.33      1.37 o 
   0  22   3      142.93      137.00      4.41 o 
   1  22   3       46.20       40.42      2.18 o 
   2  22   3      160.23      159.66      4.36 o 
   3  22   3       13.71       12.06      3.58 o 
  -3  23   3       37.82       44.49      3.61 o 
  -2  23   3        2.47        4.28      1.51 o 
  -1  23   3      128.94      130.96      7.08 o 
   0  23   3       28.65       33.80      3.60 o 
   1  23   3        2.07        1.91      1.00 o 
   2  23   3       28.05       28.14      2.16 o 
  -2  24   3       19.78       27.07      2.76 o 
  -1  24   3       69.53       75.95      3.58 o 
   0  24   3       75.04       69.19      4.68 o 
   1  24   3       10.95       12.49      1.53 o 
   2  24   3      132.22      147.57      4.30 o 
  -2  25   3       66.23       62.17      4.01 o 
  -1  25   3      319.14      369.56      9.04 o 
   0  25   3       87.66       89.89      5.38 o 
   1  25   3       25.31       27.48      2.65 o 
   2  25   3        3.18        3.03      1.23 o 
  -2  26   3       54.49       66.74      3.99 o 
  -1  26   3        2.77        5.78      1.60 o 
   0  26   3       21.65       16.18      2.17 o 
   1  26   3        7.81       13.71      2.07 o 
  -1  27   3       20.43       21.56      2.41 o 
   0  27   3       15.02       16.78      2.19 o 
   1  27   3       65.56       74.67      7.35 o 
   0  28   3        0.14        3.97      1.56 o 
  -4   0   4       13.85       14.15      3.98 o 
  -2   0   4      624.89      636.76     10.80 o 
   0   0   4      103.17      101.84      2.35 o 
   2   0   4     4067.76     4215.02     62.93 o 
   4   0   4      397.41      390.43     13.47 o 
  -5   1   4       75.16       77.11      5.39 o 
  -4   1   4        0.00       -0.60      0.77 o 
  -3   1   4      152.90      155.96      3.00 o 
  -2   1   4      154.71      166.72      2.71 o 
  -1   1   4        0.51        0.58      0.30 o 
   0   1   4     1340.89     1298.35     16.22 o 
   1   1   4      231.54      216.32      3.04 o 
   2   1   4      193.54      197.65      4.61 o 
   3   1   4     1153.03     1175.24     18.10 o 
   4   1   4       42.28       48.41      3.51 o 
  -5   2   4       18.07       23.73      3.65 o 
  -4   2   4       11.57       13.42      1.29 o 
  -3   2   4        0.12       -0.86      0.57 o 
  -2   2   4      514.09      513.22      6.37 o 
  -1   2   4      155.16      178.25      2.48 o 
   0   2   4       82.84       68.99      1.31 o 
   1   2   4       22.94       28.71      1.09 o 
   2   2   4     1929.42     2014.45     25.27 o 
   3   2   4      226.09      235.50     13.17 o 
   4   2   4      173.58      190.23      6.19 o 
  -5   3   4      126.84      138.69      7.35 o 
  -4   3   4        2.65        0.85      0.84 o 
  -3   3   4       83.12       80.52      2.12 o 
  -2   3   4     1151.44     1290.75     14.38 o 
  -1   3   4      269.06      288.82      3.64 o 
   0   3   4      842.85      862.11      9.54 o 
   1   3   4      185.72      198.18      2.85 o 
   2   3   4      167.36      177.74      2.92 o 
   3   3   4        8.06        7.84      1.21 o 
   4   3   4        3.64        2.43      1.46 o 
  -5   4   4       13.62       12.59      2.20 o 
  -4   4   4       71.54       67.82      4.30 o 
  -3   4   4        0.22        0.38      0.65 o 
  -2   4   4      246.64      257.54      3.71 o 
  -1   4   4      663.68      709.82      8.00 o 
   0   4   4      105.67      104.67      1.73 o 
   1   4   4     1039.58     1101.34     12.22 o 
   2   4   4      230.16      245.69      3.64 o 
   3   4   4      331.25      331.44      6.16 o 
   4   4   4       14.30       13.35      2.10 o 
  -5   5   4      556.67      601.37     13.02 o 
  -4   5   4      227.56      218.31      6.12 o 
  -3   5   4      274.93      277.90      4.38 o 
  -2   5   4       11.11       13.37      0.84 o 
  -1   5   4      398.64      394.49      5.81 o 
   0   5   4      574.44      609.81      7.01 o 
   1   5   4       18.42       19.00      0.80 o 
   2   5   4        0.06        0.44      0.65 o 
   3   5   4        8.94        7.72      1.22 o 
   4   5   4        0.33        1.58      1.43 o 
  -4   6   4       28.68       29.77      2.63 o 
  -3   6   4        0.74        0.86      0.70 o 
  -2   6   4      709.89      757.53      8.95 o 
  -1   6   4     1109.60     1139.67     14.75 o 
   0   6   4      731.09      745.31     11.73 o 
   1   6   4      730.23      769.95      8.86 o 
   2   6   4        0.97        1.13      0.69 o 
   3   6   4       19.00       17.77      1.59 o 
   4   6   4       14.67        9.57      1.51 o 
  -4   7   4       74.47       78.05      3.68 o 
  -3   7   4       45.71       44.63      1.91 o 
  -2   7   4      946.78      991.34     11.37 o 
  -1   7   4       83.57       90.37      2.14 o 
   0   7   4      627.40      651.93      7.49 o 
   1   7   4      491.26      501.30      6.11 o 
   2   7   4      122.96      137.73      3.24 o 
   3   7   4        1.12        2.04      0.96 o 
   4   7   4       19.88       18.19      2.38 o 
  -4   8   4      185.21      183.80      5.77 o 
  -3   8   4       44.03       39.30      1.95 o 
  -2   8   4       74.11       77.96      1.76 o 
  -1   8   4      789.49      876.57     16.34 o 
   0   8   4       40.65       37.27      1.02 o 
   1   8   4      150.52      129.20      2.15 o 
   2   8   4      256.67      262.23      4.92 o 
   3   8   4       29.52       27.56      2.30 o 
   4   8   4      160.49      150.99      4.40 o 
  -4   9   4       37.94       35.79      5.50 o 
  -3   9   4      266.79      266.40      5.15 o 
  -2   9   4      143.88      152.75      2.65 o 
  -1   9   4        6.37        7.92      0.82 o 
   0   9   4      168.16      192.77      2.82 o 
   1   9   4       15.56       13.23      0.74 o 
   2   9   4       29.19       32.49      1.80 o 
   3   9   4      222.26      224.73      4.98 o 
   4   9   4        5.36        5.17      1.38 o 
  -4  10   4      297.32      277.97      8.93 o 
  -3  10   4      428.49      437.43      7.36 o 
  -2  10   4      218.45      208.00      5.37 o 
  -1  10   4      164.06      189.63      2.77 o 
   0  10   4      211.11      237.66      3.36 o 
   1  10   4      661.92      684.06      8.15 o 
   2  10   4       34.59       41.63      1.94 o 
   3  10   4        0.59        0.84      0.93 o 
   4  10   4        0.25        0.90      1.06 o 
  -4  11   4       20.20       19.88      2.97 o 
  -3  11   4       23.90       25.11      2.26 o 
  -2  11   4       18.63       16.10      1.63 o 
  -1  11   4       98.11      101.93      1.84 o 
   0  11   4      618.59      699.01      8.22 o 
   1  11   4       33.32       33.12      1.47 o 
   2  11   4       81.84       77.10      3.18 o 
   3  11   4       87.04       79.23      4.19 o 
   4  11   4      108.37      105.90      5.19 o 
  -4  12   4      991.65      992.82     18.76 o 
  -3  12   4      179.15      180.83      5.38 o 
  -2  12   4      120.56      114.50      3.74 o 
  -1  12   4      110.77      101.87      1.93 o 
   0  12   4       91.81       96.15      2.06 o 
   1  12   4       16.88       14.72      1.32 o 
   2  12   4       45.02       44.62      2.05 o 
   3  12   4       11.45       12.11      1.47 o 
   4  12   4       12.51       12.43      1.76 o 
  -4  13   4       52.25       60.72      4.55 o 
  -3  13   4       53.56       51.24      2.91 o 
  -2  13   4      621.52      352.75      9.80 o 
  -1  13   4        0.18        0.39      0.40 o 
   0  13   4      197.15      188.05      3.00 o 
   1  13   4      380.99      370.57      8.73 o 
   2  13   4        2.59        0.03      1.18 o 
   3  13   4      139.13      131.71      3.83 o 
   4  13   4       43.88       41.50      2.74 o 
  -4  14   4      143.18      137.15      5.27 o 
  -3  14   4        5.32        2.96      1.53 o 
  -2  14   4      204.25      191.09      5.39 o 
  -1  14   4       31.52       25.01      1.50 o 
   0  14   4       42.57       48.77      1.41 o 
   1  14   4       84.08       89.20      2.54 o 
   2  14   4       33.48       30.30      1.94 o 
   3  14   4       40.94       37.46      3.60 o 
   4  14   4       16.20       14.83      1.87 o 
  -4  15   4       20.34       16.64      2.36 o 
  -3  15   4      178.06      166.51      5.38 o 
  -2  15   4      222.27      208.30      4.34 o 
  -1  15   4        0.01       -0.39      0.63 o 
   0  15   4       41.70       42.62      1.93 o 
   1  15   4       53.48       57.49      2.46 o 
   2  15   4       26.44       26.35      1.84 o 
   3  15   4        6.94        6.66      2.09 o 
   4  15   4       84.42       94.95      4.75 o 
  -4  16   4        1.76        1.02      1.44 o 
  -3  16   4       10.51        9.99      2.70 o 
  -2  16   4        1.01        0.71      0.75 o 
  -1  16   4        6.87        4.65      1.09 o 
   0  16   4       62.01       64.63      1.73 o 
   1  16   4      249.54      269.93      5.12 o 
   2  16   4      328.20      318.01      6.65 o 
   3  16   4       68.48       68.97      2.94 o 
  -4  17   4        1.35        0.70      1.50 o 
  -3  17   4       87.68       82.46      3.83 o 
  -2  17   4        0.03        0.49      0.78 o 
  -1  17   4       37.55       42.62      1.92 o 
   0  17   4      356.85      330.19      4.83 o 
   1  17   4      138.68      138.54      3.42 o 
   2  17   4      269.97      265.95      6.48 o 
   3  17   4       78.57       78.89      3.40 o 
  -3  18   4        1.44        2.02      1.37 o 
  -2  18   4      186.26      173.02      5.30 o 
  -1  18   4      445.31      384.43      6.65 o 
   0  18   4       68.33       63.76      1.84 o 
   1  18   4       33.25       30.46      1.84 o 
   2  18   4        0.47        1.76      0.97 o 
   3  18   4        4.28        5.64      2.21 o 
  -3  19   4        0.07        1.43      1.30 o 
  -2  19   4       72.08       68.67      3.32 o 
  -1  19   4      236.48      244.48      4.93 o 
   0  19   4      243.39      255.39      5.00 o 
   1  19   4      892.49      855.59     12.59 o 
   2  19   4       49.57       53.08      2.40 o 
   3  19   4      465.86      480.11     15.82 o 
  -3  20   4       22.97       29.74      2.87 o 
  -2  20   4       17.04       15.59      2.47 o 
  -1  20   4       89.76       77.52      2.63 o 
   0  20   4      493.29      455.28      7.61 o 
   1  20   4        4.39        4.79      1.01 o 
   2  20   4      104.93      112.05      3.55 o 
   3  20   4      165.94      176.34      8.54 o 
  -3  21   4        0.31        1.19      1.41 o 
  -2  21   4        0.06        1.79      1.24 o 
  -1  21   4       44.90       40.47      2.13 o 
   0  21   4       21.71       21.87      2.88 o 
   1  21   4       11.99        9.97      1.26 o 
   2  21   4      148.24      148.55      4.14 o 
   3  21   4       61.72       61.07      3.79 o 
  -3  22   4       12.72       14.96      2.56 o 
  -2  22   4      165.92      166.90      5.61 o 
  -1  22   4        6.29        5.75      1.14 o 
   0  22   4      165.71      152.51      6.81 o 
   1  22   4       47.00       41.45      2.34 o 
   2  22   4        2.27        2.12      1.43 o 
  -2  23   4       22.93       32.72      2.93 o 
  -1  23   4       46.26       39.73      2.85 o 
   0  23   4       37.50       24.83      3.19 o 
   1  23   4       16.16       14.02      1.98 o 
   2  23   4       42.80       51.56      2.74 o 
  -2  24   4      151.52      157.71      5.61 o 
  -1  24   4       75.49       70.70      3.50 o 
   0  24   4        6.45        7.61      1.66 o 
   1  24   4       43.80       51.09      3.52 o 
   2  24   4       76.61       95.82      3.49 o 
  -2  25   4      193.57      220.81      9.80 o 
  -1  25   4        3.46        3.58      1.49 o 
   0  25   4        8.84       11.65      2.25 o 
   1  25   4        7.03       10.12      3.21 o 
   2  25   4       11.30       17.56      3.72 o 
  -1  26   4       49.32       53.33      3.55 o 
   0  26   4       91.22       96.47      4.27 o 
   1  26   4        0.00       -1.31      1.19 o 
  -1  27   4       25.36       24.44      3.66 o 
   0  27   4        5.91        7.15      1.75 o 
   1  27   4        2.49        3.28      3.50 o 
  -3   0   5      114.08      113.51      3.56 o 
  -1   0   5       22.07       25.34      2.18 o 
   1   0   5     2102.56     2179.07     33.06 o 
   3   0   5      139.82      155.09      7.26 o 
  -4   1   5       35.07       38.39      1.92 o 
  -3   1   5        1.08        1.56      0.71 o 
  -2   1   5      391.94      453.51      5.81 o 
  -1   1   5      765.79      775.05      8.78 o 
   0   1   5       32.13       30.09      1.60 o 
   1   1   5        0.47        1.46      0.43 o 
   2   1   5        8.64        8.33      0.77 o 
   3   1   5      667.24      674.19     10.39 o 
   4   1   5      434.36      414.34     10.10 o 
  -4   2   5      433.96      439.73      7.76 o 
  -3   2   5       73.57       77.85      2.09 o 
  -2   2   5      380.14      384.09      5.08 o 
  -1   2   5      480.63      550.83      6.48 o 
   0   2   5      635.86      696.64      8.00 o 
   1   2   5      248.03      269.10      3.73 o 
   2   2   5       89.24       83.85      1.92 o 
   3   2   5     1189.56     1186.83     16.58 o 
   4   2   5       88.39       80.46      4.15 o 
  -5   3   5       65.24       61.45      5.95 o 
  -4   3   5      114.85      109.29      3.37 o 
  -3   3   5       29.57       28.85      1.59 o 
  -2   3   5       41.69       44.94      1.32 o 
  -1   3   5       43.48       50.46      1.13 o 
   0   3   5        6.28        3.72      0.53 o 
   1   3   5       53.61       56.96      1.37 o 
   2   3   5       74.45       93.37      2.03 o 
   3   3   5     1446.22     1422.15     19.43 o 
   4   3   5        1.68        2.58      1.64 o 
  -4   4   5       35.92       33.73      2.18 o 
  -3   4   5      609.89      620.46      8.04 o 
  -2   4   5        5.46        8.39      0.72 o 
  -1   4   5       71.95       66.97      1.29 o 
   0   4   5       78.39       76.41      1.51 o 
   1   4   5       34.27       43.53      1.64 o 
   2   4   5       91.56      102.61      2.10 o 
   3   4   5       99.29       98.34      3.05 o 
   4   4   5        8.15        8.37      1.94 o 
  -4   5   5      449.05      465.97      8.17 o 
  -3   5   5        8.53       10.53      1.00 o 
  -2   5   5        4.50        2.00      0.53 o 
  -1   5   5       13.61       11.53      0.91 o 
   0   5   5      240.73      248.66      3.41 o 
   1   5   5      209.78      211.25      3.14 o 
   2   5   5        6.73        6.09      0.65 o 
   3   5   5       20.25       19.82      1.73 o 
   4   5   5       75.48       70.27      3.90 o 
  -4   6   5      252.35      254.55      6.87 o 
  -3   6   5      630.67      656.47      9.99 o 
  -2   6   5       52.30       50.20      1.39 o 
  -1   6   5      117.61      143.27      2.91 o 
   0   6   5       83.72      100.73      1.84 o 
   1   6   5       16.80       19.95      0.92 o 
   2   6   5       15.51       16.84      1.33 o 
   3   6   5       35.17       37.21      2.18 o 
   4   6   5       43.61       52.54      3.84 o 
  -4   7   5      145.82      143.66      4.99 o 
  -3   7   5      129.40      126.91      4.32 o 
  -2   7   5      141.84      159.11      2.84 o 
  -1   7   5      103.12      114.69      4.32 o 
   0   7   5     2073.58     2259.70     24.15 o 
   1   7   5      285.66      264.99      3.75 o 
   2   7   5       98.10       99.71      2.78 o 
   3   7   5        6.49        5.62      1.13 o 
   4   7   5       23.01       25.76      2.17 o 
  -4   8   5        3.70        0.16      1.36 o 
  -3   8   5        2.03        2.13      0.92 o 
  -2   8   5       35.52       34.34      2.42 o 
  -1   8   5      234.23      267.06      4.56 o 
   0   8   5       13.59       13.32      0.96 o 
   1   8   5       64.18       74.84      1.64 o 
   2   8   5       53.00       53.60      2.07 o 
   3   8   5       11.47       11.03      1.37 o 
   4   8   5        1.62        0.63      1.12 o 
  -4   9   5      119.91      106.43      4.40 o 
  -3   9   5        4.66        5.19      1.05 o 
  -2   9   5       48.46       48.79      1.89 o 
  -1   9   5      526.28      514.25      7.63 o 
   0   9   5      246.17      264.89      4.16 o 
   1   9   5      241.28      246.49      3.61 o 
   2   9   5       19.90       17.90      1.43 o 
   3   9   5        1.16        1.51      0.93 o 
   4   9   5        2.64        2.97      1.24 o 
  -4  10   5        0.09       -0.33      1.27 o 
  -3  10   5        1.23        1.74      1.12 o 
  -2  10   5       22.53       23.01      1.49 o 
  -1  10   5       57.58       69.18      2.07 o 
   0  10   5      649.63      681.62      9.21 o 
   1  10   5      188.41      225.62      3.41 o 
   2  10   5      443.60      477.10      7.84 o 
   3  10   5       92.50       85.74      3.01 o 
   4  10   5       38.91       39.50      2.66 o 
  -4  11   5       13.26        8.55      3.01 o 
  -3  11   5      479.60      462.06      9.73 o 
  -2  11   5       15.97       17.42      1.35 o 
  -1  11   5      196.87      200.64      3.91 o 
   0  11   5      505.91      516.78      7.31 o 
   1  11   5       56.43       55.69      1.48 o 
   2  11   5       90.64       99.77      2.93 o 
   3  11   5       71.56       74.13      3.54 o 
   4  11   5        0.70        1.95      1.27 o 
  -4  12   5       25.62       23.15      2.55 o 
  -3  12   5      218.14      214.50      4.66 o 
  -2  12   5       50.70       49.07      3.81 o 
  -1  12   5      147.32      148.88      3.30 o 
   0  12   5       50.03       50.94      1.57 o 
   1  12   5      519.97      536.04      8.20 o 
   2  12   5      223.38      205.55      4.49 o 
   3  12   5       13.24       10.80      1.48 o 
   4  12   5       80.21       70.21      3.40 o 
  -4  13   5      109.27      113.08      4.73 o 
  -3  13   5        0.03       -0.78      2.32 o 
  -2  13   5      375.89      370.65      7.68 o 
  -1  13   5        0.18        1.44      0.71 o 
   0  13   5        7.90        5.94      0.72 o 
   1  13   5      171.10      160.53      3.55 o 
   2  13   5       55.24       53.04      2.25 o 
   3  13   5        4.95        6.75      1.34 o 
   4  13   5        4.62        3.61      1.38 o 
  -4  14   5        8.02        5.61      1.74 o 
  -3  14   5       64.67       64.71      3.50 o 
  -2  14   5      130.52      124.08      3.57 o 
  -1  14   5      227.20      210.13      4.22 o 
   0  14   5      143.02      132.71      2.97 o 
   1  14   5       48.29       43.86      1.84 o 
   2  14   5      251.08      250.20      5.22 o 
   3  14   5       20.33       16.03      1.72 o 
   4  14   5       21.08       16.79      2.01 o 
  -4  15   5       40.11       34.94      3.18 o 
  -3  15   5      331.68      307.67     11.61 o 
  -2  15   5      115.36      121.67      3.23 o 
  -1  15   5      130.95      128.86      3.18 o 
   0  15   5      185.77      172.54      3.34 o 
   1  15   5       15.65        9.29      1.10 o 
   2  15   5      114.71      133.33      3.71 o 
   3  15   5      354.77      333.45      6.87 o 
  -4  16   5        2.68        3.13      1.72 o 
  -3  16   5       14.61       12.69      1.97 o 
  -2  16   5        1.89        0.62      0.83 o 
  -1  16   5      288.98      292.43      5.42 o 
   0  16   5      224.13      212.53      5.19 o 
   1  16   5      435.51      418.29      9.02 o 
   2  16   5      344.16      339.21      6.54 o 
   3  16   5      125.75      135.00      4.10 o 
  -3  17   5       69.52       64.08      3.51 o 
  -2  17   5      245.14      226.17     13.36 o 
  -1  17   5      295.80      245.49      4.89 o 
   0  17   5      433.28      404.23      8.20 o 
   1  17   5      837.74      805.25     15.00 o 
   2  17   5        0.22        2.36      1.05 o 
   3  17   5        4.20        3.26      1.29 o 
  -3  18   5       57.71       53.24      3.65 o 
  -2  18   5      127.75      118.01      4.35 o 
  -1  18   5      112.61       95.86      2.86 o 
   0  18   5       51.18       44.40      2.36 o 
   1  18   5       33.71       29.74      2.48 o 
   2  18   5        2.41        2.62      1.08 o 
   3  18   5      105.22      103.96      3.71 o 
  -3  19   5        2.60        3.69      1.56 o 
  -2  19   5       25.44       22.49      2.51 o 
  -1  19   5      128.86      111.24      3.15 o 
   0  19   5      210.45      168.58      4.72 o 
   1  19   5       31.17       31.86      5.24 o 
   2  19   5      141.11      145.48      4.06 o 
   3  19   5        0.02        0.24      1.16 o 
  -3  20   5        3.83        3.10      1.57 o 
  -2  20   5       17.18       17.37      2.52 o 
  -1  20   5       14.29       20.65      1.67 o 
   0  20   5       26.31       23.81      2.23 o 
   1  20   5       23.23       19.17      2.19 o 
   2  20   5       16.34       21.04      1.86 o 
   3  20   5       51.13       54.20      3.15 o 
  -3  21   5       24.25       27.34      2.84 o 
  -2  21   5       92.80       87.50      4.01 o 
  -1  21   5      143.44      135.15      3.67 o 
   0  21   5        0.08        1.27      1.10 o 
   1  21   5       58.73       52.84      3.46 o 
   2  21   5        0.74        0.84      1.03 o 
   3  21   5      124.29      130.68      4.34 o 
  -3  22   5        0.88        1.52      1.49 o 
  -2  22   5        3.09        2.10      1.38 o 
  -1  22   5        5.89        4.06      1.10 o 
   0  22   5        0.42       -0.27      1.02 o 
   1  22   5       22.91       22.42      2.47 o 
   2  22   5       19.84       20.80      1.96 o 
  -2  23   5        2.80       -0.47      1.23 o 
  -1  23   5       47.31       53.27      3.25 o 
   0  23   5        0.02        0.09      1.14 o 
   1  23   5        3.01        4.06      1.51 o 
   2  23   5       12.63       18.25      2.41 o 
  -2  24   5        0.98       -1.36      1.18 o 
  -1  24   5      181.76      209.55      4.99 o 
   0  24   5        0.67       -0.58      1.03 o 
   1  24   5      128.97      137.90      5.22 o 
   2  24   5        2.77        6.41      2.01 o 
  -2  25   5      283.32      331.83      8.85 o 
  -1  25   5       76.53       70.11      3.62 o 
   0  25   5        6.27        7.70      1.73 o 
   1  25   5       21.86       19.83      2.49 o 
  -1  26   5        2.36        4.25      2.14 o 
   0  26   5       84.26       95.02      4.35 o 
   1  26   5       80.53       93.57      4.52 o 
   0  27   5        7.84       16.29      2.35 o 
  -4   0   6       17.36       22.33      3.41 o 
  -2   0   6       64.11       63.65      2.26 o 
   0   0   6     2863.14     3080.64     54.03 o 
   2   0   6      333.12      330.86      6.79 o 
   4   0   6     1058.09     1003.07     27.36 o 
  -4   1   6       13.84       11.53      1.50 o 
  -3   1   6       70.64       68.44      3.29 o 
  -2   1   6       10.94       15.63      0.93 o 
  -1   1   6      123.59      125.33      2.46 o 
   0   1   6      344.73      391.34      5.86 o 
   1   1   6      236.24      247.94      3.65 o 
   2   1   6        0.95        1.35      0.57 o 
   3   1   6      335.37      339.59      8.23 o 
   4   1   6      332.85      341.32      9.60 o 
  -4   2   6      127.45      131.62      3.76 o 
  -3   2   6        0.39        0.96      0.69 o 
  -2   2   6       86.27      100.50      2.04 o 
  -1   2   6     1346.38     1494.22     19.07 o 
   0   2   6      103.95      113.07      2.18 o 
   1   2   6        5.91        6.00      0.62 o 
   2   2   6       67.28       67.98      2.16 o 
   3   2   6       15.04       14.35      1.45 o 
   4   2   6       94.41       89.79      4.49 o 
  -4   3   6       12.60       11.57      1.81 o 
  -3   3   6      291.60      299.23      4.65 o 
  -2   3   6       47.00       39.15      1.59 o 
  -1   3   6      658.11      657.44      7.71 o 
   0   3   6      199.14      238.95      3.42 o 
   1   3   6        9.17       15.84      1.00 o 
   2   3   6       34.31       33.38      1.35 o 
   3   3   6       79.17       81.12      3.18 o 
   4   3   6      401.43      398.69     16.62 o 
  -4   4   6      512.47      520.44      9.58 o 
  -3   4   6       40.99       39.67      2.02 o 
  -2   4   6      170.05      168.96      2.79 o 
  -1   4   6      377.90      457.98      5.63 o 
   0   4   6      157.26      166.04      2.64 o 
   1   4   6      785.34      759.25      9.01 o 
   2   4   6      295.38      285.96      4.30 o 
   3   4   6      174.39      180.22      7.92 o 
   4   4   6       36.18       29.27      3.03 o 
  -4   5   6       94.06       95.02      3.26 o 
  -3   5   6        4.29        2.61      1.10 o 
  -2   5   6      320.13      328.60      4.54 o 
  -1   5   6        1.42        1.47      0.60 o 
   0   5   6      537.45      566.13      6.86 o 
   1   5   6       58.58       66.49      1.62 o 
   2   5   6       47.87       50.88      2.46 o 
   3   5   6       42.78       41.95      2.24 o 
   4   5   6      131.14      126.03      5.23 o 
  -4   6   6      257.65      282.94      5.95 o 
  -3   6   6      403.26      398.44      6.92 o 
  -2   6   6       34.78       33.02      2.01 o 
  -1   6   6      467.69      501.57      7.44 o 
   0   6   6      131.12      138.18      2.35 o 
   1   6   6      144.42      170.52      2.84 o 
   2   6   6      139.94      140.60      5.67 o 
   3   6   6       47.18       48.13      2.43 o 
   4   6   6       81.71       80.00      5.62 o 
  -4   7   6      140.04      148.27      6.77 o 
  -3   7   6        6.85        5.02      1.09 o 
  -2   7   6      109.45      125.85      4.48 o 
  -1   7   6      181.01      189.09      3.66 o 
   0   7   6       87.25       86.26      2.87 o 
   1   7   6      263.87      245.92      3.68 o 
   2   7   6      158.41      161.33      3.78 o 
   3   7   6       14.80       15.76      1.61 o 
   4   7   6       13.30       11.21      2.13 o 
  -4   8   6       91.06       87.26      5.24 o 
  -3   8   6      524.48      519.93      8.50 o 
  -2   8   6        2.16        2.00      0.79 o 
  -1   8   6       70.84       69.36      2.06 o 
   0   8   6       20.63       16.17      0.92 o 
   1   8   6      128.26      131.62      2.44 o 
   2   8   6        2.45        2.51      0.88 o 
   3   8   6       62.85       64.25      2.64 o 
   4   8   6       36.87       33.14      3.81 o 
  -4   9   6        6.63        6.67      1.81 o 
  -3   9   6       11.33        8.98      1.24 o 
  -2   9   6      480.60      474.36      7.58 o 
  -1   9   6       10.26        7.62      0.94 o 
   0   9   6      117.97      128.91      2.56 o 
   1   9   6       15.87       18.03      1.06 o 
   2   9   6      359.67      356.74      6.40 o 
   3   9   6       79.88       83.57      3.02 o 
   4   9   6        0.78        3.64      1.33 o 
  -4  10   6      145.07      130.56      5.06 o 
  -3  10   6        5.24        5.73      1.15 o 
  -2  10   6      104.40      103.21      2.85 o 
  -1  10   6      153.71      154.61      3.37 o 
   0  10   6        6.24       10.80      0.78 o 
   1  10   6      343.24      308.93      9.33 o 
   2  10   6        1.81        3.65      0.97 o 
   3  10   6       18.86       19.03      3.01 o 
   4  10   6       39.44       37.85      2.66 o 
  -4  11   6      137.70      133.21      5.68 o 
  -3  11   6      160.10      164.62      4.05 o 
  -2  11   6      512.03      502.82      8.07 o 
  -1  11   6       51.78       44.98      1.82 o 
   0  11   6       13.81        9.03      1.28 o 
   1  11   6      496.76      496.56      9.81 o 
   2  11   6      144.35      158.22      3.89 o 
   3  11   6       16.12       14.95      1.65 o 
   4  11   6       67.78       74.54      4.13 o 
  -4  12   6        1.27        2.63      2.55 o 
  -3  12   6      175.39      183.16      4.36 o 
  -2  12   6        4.11        2.63      0.90 o 
  -1  12   6     1074.08     1084.31     14.86 o 
   0  12   6       28.28       25.53      1.39 o 
   1  12   6       76.18       70.10      6.71 o 
   2  12   6      170.64      158.94      3.93 o 
   3  12   6        0.55        1.09      1.08 o 
   4  12   6        1.05        2.62      1.66 o 
  -4  13   6        0.14       -0.30      2.91 o 
  -3  13   6      503.32      454.68     10.02 o 
  -2  13   6        4.42        3.71      0.99 o 
  -1  13   6      265.37      251.36      4.82 o 
   0  13   6       15.70       16.24      1.22 o 
   1  13   6      209.57      198.86      9.35 o 
   2  13   6      103.64      111.53      4.20 o 
   3  13   6      130.43      114.04      3.67 o 
  -4  14   6        7.47        8.54      4.20 o 
  -3  14   6        0.10       -1.27      1.12 o 
  -2  14   6      626.56      596.85      9.45 o 
  -1  14   6      159.30      153.42      3.56 o 
   0  14   6        4.35        6.81      1.11 o 
   1  14   6      294.69      306.43      7.20 o 
   2  14   6       23.49       17.31      1.62 o 
   3  14   6        5.85        4.13      1.44 o 
  -4  15   6       22.29       22.89      2.73 o 
  -3  15   6        4.91        4.77      1.53 o 
  -2  15   6      127.77       99.21      3.59 o 
  -1  15   6       31.78       28.95      2.11 o 
   0  15   6      198.79      199.83      4.21 o 
   1  15   6       79.75       85.62      5.21 o 
   2  15   6       28.17       27.88      1.97 o 
   3  15   6       31.19       32.11      2.35 o 
  -3  16   6        9.07        2.52      1.74 o 
  -2  16   6       25.06       21.02      1.68 o 
  -1  16   6       76.28       64.34      2.37 o 
   0  16   6        2.39        2.08      0.88 o 
   1  16   6       32.33       38.32      1.97 o 
   2  16   6      423.54      404.70      7.48 o 
   3  16   6        4.39        6.10      1.39 o 
  -3  17   6       52.88       53.12      3.61 o 
  -2  17   6        8.23       11.62      1.63 o 
  -1  17   6        6.21        1.79      0.85 o 
   0  17   6      165.15      153.72      6.09 o 
   1  17   6      119.36      102.53      3.02 o 
   2  17   6      277.92      274.31      5.85 o 
   3  17   6        2.10        3.88      1.32 o 
  -3  18   6       23.56       20.35      2.48 o 
  -2  18   6        3.48        2.40      0.99 o 
  -1  18   6       41.18       33.60      1.97 o 
   0  18   6       60.30       43.52      2.20 o 
   1  18   6      151.98      135.25      4.73 o 
   2  18   6      859.63      850.57     20.65 o 
   3  18   6      142.48      154.02      4.61 o 
  -3  19   6        0.03        0.78      1.38 o 
  -2  19   6        1.16        1.13      0.97 o 
  -1  19   6      177.63      163.47      4.03 o 
   0  19   6       18.15       20.61      2.65 o 
   1  19   6       48.16       50.23      4.87 o 
   2  19   6       19.60       25.18      2.19 o 
   3  19   6        1.19        1.10      1.24 o 
  -3  20   6       13.52       13.71      2.51 o 
  -2  20   6       22.71       15.61      2.12 o 
  -1  20   6        6.03        5.68      1.12 o 
   0  20   6       44.49       42.41      2.95 o 
   1  20   6       15.43       15.85      2.07 o 
   2  20   6      163.48      158.58      4.40 o 
  -3  21   6        0.24       -0.52      1.41 o 
  -2  21   6       48.77       53.47      4.32 o 
  -1  21   6        5.11        5.62      1.19 o 
   0  21   6       17.03       22.00      2.28 o 
   1  21   6      191.49      196.75      6.10 o 
   2  21   6       70.85       79.95      7.91 o 
  -2  22   6        1.25        0.67      1.33 o 
  -1  22   6        6.69        1.10      1.30 o 
   0  22   6        1.94        2.38      1.26 o 
   1  22   6       42.97       39.79      3.18 o 
   2  22   6        5.77        7.03      1.79 o 
  -2  23   6      166.95      171.39      5.88 o 
  -1  23   6        0.00        0.19      0.93 o 
   0  23   6       80.15       81.88      3.90 o 
   1  23   6       54.93       52.52      3.65 o 
   2  23   6       12.53        9.97      2.20 o 
  -2  24   6       17.62       16.68      4.28 o 
  -1  24   6        1.24        0.10      1.03 o 
   0  24   6        1.80        3.43      1.42 o 
   1  24   6        0.20        0.03      1.29 o 
  -1  25   6        0.05       -0.16      1.54 o 
   0  25   6        2.57        2.65      1.46 o 
   1  25   6        0.03       -0.68      1.26 o 
  -1  26   6       59.38       74.96      5.50 o 
   0  26   6        0.85        0.65      1.36 o 
  -3   0   7        2.03        2.19      1.03 o 
  -1   0   7      447.45      542.25     14.12 o 
   1   0   7       28.28       31.44      1.68 o 
   3   0   7      140.14      132.38      6.87 o 
  -4   1   7      185.66      179.37     14.21 o 
  -3   1   7       52.63       48.27      2.14 o 
  -2   1   7      212.34      215.14      3.42 o 
  -1   1   7       27.20       34.99      1.14 o 
   0   1   7      249.84      280.53      4.66 o 
   1   1   7       25.25       32.70      1.26 o 
   2   1   7      183.05      178.86      3.50 o 
   3   1   7      315.69      304.87      7.84 o 
   4   1   7      122.64      115.13      5.15 o 
  -4   2   7       19.24       17.89      4.46 o 
  -3   2   7      244.77      235.96      4.80 o 
  -2   2   7      321.82      324.30      4.59 o 
  -1   2   7       48.15       45.14      1.28 o 
   0   2   7       24.88       22.86      1.22 o 
   1   2   7      114.72      131.16      2.50 o 
   2   2   7        5.38        5.38      0.76 o 
   3   2   7      237.97      236.78      6.71 o 
   4   2   7      414.57      384.53     22.62 o 
  -4   3   7        0.65        1.73      1.13 o 
  -3   3   7      942.91      912.95     13.18 o 
  -2   3   7      300.37      285.48      4.16 o 
  -1   3   7      553.28      604.43      7.32 o 
   0   3   7       40.16       48.24      1.38 o 
   1   3   7        6.84        9.12      0.81 o 
   2   3   7      521.16      513.39      6.87 o 
   3   3   7      111.11      112.43      4.83 o 
   4   3   7       62.34       52.54      3.97 o 
  -4   4   7       17.07       17.37      1.71 o 
  -3   4   7      489.64      477.82      7.94 o 
  -2   4   7      198.84      216.82      4.27 o 
  -1   4   7       48.78       50.11      1.73 o 
   0   4   7      405.72      431.18      5.60 o 
   1   4   7      273.06      259.52      3.92 o 
   2   4   7       48.00       47.09      2.03 o 
   3   4   7       21.31       19.24      1.71 o 
   4   4   7      198.92      186.73      8.80 o 
  -4   5   7       41.64       40.61      2.48 o 
  -3   5   7        2.33        1.94      0.98 o 
  -2   5   7      349.21      315.46      5.56 o 
  -1   5   7       54.53       51.48      1.23 o 
   0   5   7        3.93        8.08      0.73 o 
   1   5   7      148.67      146.11      2.74 o 
   2   5   7      178.91      172.35      3.93 o 
   3   5   7       74.25       76.94      2.87 o 
   4   5   7      117.30      106.22      4.94 o 
  -4   6   7       36.62       33.55      2.29 o 
  -3   6   7      401.39      389.42      7.27 o 
  -2   6   7       21.48       22.74      1.53 o 
  -1   6   7       28.02       30.17      1.50 o 
   0   6   7      178.09      167.26      2.80 o 
   1   6   7       26.48       34.67      1.42 o 
   2   6   7       32.34       30.02      2.98 o 
   3   6   7        8.52        9.52      1.38 o 
   4   6   7       17.09       16.71      2.52 o 
  -4   7   7        4.82        3.70      1.44 o 
  -3   7   7      222.42      205.85      4.59 o 
  -2   7   7      168.99      181.18      3.94 o 
  -1   7   7        0.29        1.38      1.06 o 
   0   7   7      342.04      386.62      5.18 o 
   1   7   7       10.67       10.75      0.88 o 
   2   7   7       90.30       81.07      2.67 o 
   3   7   7        8.62        9.51      1.41 o 
   4   7   7       63.26       64.93      4.39 o 
  -4   8   7       70.91       70.94      3.67 o 
  -3   8   7       39.30       35.34      2.09 o 
  -2   8   7      259.29      268.00      8.13 o 
  -1   8   7      148.72      135.74      3.15 o 
   0   8   7      128.39      113.48      2.21 o 
   1   8   7     1008.65     1012.28     14.51 o 
   2   8   7      382.13      372.52      6.69 o 
   3   8   7        1.72        2.36      1.09 o 
   4   8   7        0.67        0.15      1.65 o 
  -4   9   7        7.95        7.95      1.87 o 
  -3   9   7       13.82       10.38      1.38 o 
  -2   9   7        0.34       -1.10      0.74 o 
  -1   9   7      323.09      301.09      5.34 o 
   0   9   7      469.69      481.64      6.22 o 
   1   9   7       36.75       30.73      1.91 o 
   2   9   7        0.74        2.96      1.43 o 
   3   9   7       55.78       56.76      2.84 o 
   4   9   7        2.37        0.22      2.15 o 
  -4  10   7       82.17       72.71      3.76 o 
  -3  10   7       27.20       28.73      2.39 o 
  -2  10   7      354.24      331.76      6.05 o 
  -1  10   7       31.99       26.91      1.64 o 
   0  10   7        0.60       -0.11      0.49 o 
   1  10   7       54.68       47.40      1.78 o 
   2  10   7      167.56      165.59      4.03 o 
   3  10   7      189.38      181.22      4.70 o 
   4  10   7       49.34       48.72      3.89 o 
  -4  11   7       20.80       18.90      2.49 o 
  -3  11   7       13.91       19.67      1.70 o 
  -2  11   7      159.51      142.74      3.57 o 
  -1  11   7       17.33       11.26      1.22 o 
   0  11   7      650.57      628.16      9.41 o 
   1  11   7      193.63      184.35     11.19 o 
   2  11   7        5.37        7.52      1.18 o 
   3  11   7      187.33      178.46      4.71 o 
  -4  12   7       52.29       45.31      4.26 o 
  -3  12   7        2.31        2.69      1.09 o 
  -2  12   7      316.60      289.66      5.62 o 
  -1  12   7      446.28      408.04      6.86 o 
   0  12   7      197.53      191.17      4.51 o 
   1  12   7        2.72        2.19      0.85 o 
   2  12   7       24.19       20.42      1.70 o 
   3  12   7       48.05       52.73      2.78 o 
  -4  13   7        6.38        5.55      1.80 o 
  -3  13   7       33.76       33.61      2.22 o 
  -2  13   7       42.82       35.97      2.06 o 
  -1  13   7        5.70        4.09      0.97 o 
   0  13   7      349.10      348.75      6.13 o 
   1  13   7       18.36       19.77      1.49 o 
   2  13   7      100.02       96.35      3.39 o 
   3  13   7       40.34       34.88      2.42 o 
  -4  14   7       22.91       30.43      2.97 o 
  -3  14   7      153.29      157.36      7.13 o 
  -2  14   7      606.93      567.29      9.22 o 
  -1  14   7      254.57      228.75      4.69 o 
   0  14   7       31.58       29.22      2.02 o 
   1  14   7      124.64      114.08      3.10 o 
   2  14   7      140.07      142.09      5.71 o 
   3  14   7       18.01       20.05      2.01 o 
  -3  15   7       21.05       21.41      2.44 o 
  -2  15   7       59.05       55.49      2.36 o 
  -1  15   7       91.69       93.14      3.42 o 
   0  15   7      224.97      231.96      4.78 o 
   1  15   7       27.16       32.50      2.17 o 
   2  15   7      292.07      305.58      6.22 o 
   3  15   7       69.30       69.55      3.06 o 
  -3  16   7        5.50        5.54      1.67 o 
  -2  16   7        9.10       12.01      1.61 o 
  -1  16   7      112.71      134.40      3.53 o 
   0  16   7      246.90      250.88      5.10 o 
   1  16   7     1235.17     1193.97     21.05 o 
   2  16   7       87.46       79.87      4.89 o 
   3  16   7       54.41       47.07      2.87 o 
  -3  17   7        0.35        1.20      1.44 o 
  -2  17   7      121.56      103.23      3.25 o 
  -1  17   7       82.30       81.54      2.76 o 
   0  17   7      139.76      131.81      3.51 o 
   1  17   7       67.35       71.01      5.80 o 
   2  17   7       17.80       16.38      1.72 o 
   3  17   7      385.35      359.99     10.11 o 
  -3  18   7        0.03       -0.44      1.34 o 
  -2  18   7       87.85       74.83      2.82 o 
  -1  18   7      104.20       89.11      2.95 o 
   0  18   7      105.79       88.75      3.73 o 
   1  18   7       22.83       14.44      2.75 o 
   2  18   7      111.18      133.33      4.27 o 
   3  18   7       58.70       71.78      3.34 o 
  -3  19   7        6.71        4.51      1.68 o 
  -2  19   7       14.60       10.89      1.49 o 
  -1  19   7        0.01       -0.15      0.87 o 
   0  19   7      100.45       81.09      4.17 o 
   1  19   7       11.91       11.05      1.86 o 
   2  19   7        0.00        1.45      1.41 o 
  -3  20   7        0.54        1.26      1.50 o 
  -2  20   7        7.57       11.58      1.49 o 
  -1  20   7        0.61        1.23      0.93 o 
   0  20   7      147.51      132.23      4.74 o 
   1  20   7       22.41       26.84      2.66 o 
   2  20   7        7.17        5.51      1.76 o 
  -2  21   7        2.35        0.10      1.34 o 
  -1  21   7      155.30      139.19      3.90 o 
   0  21   7        5.31        8.13      1.68 o 
   1  21   7       25.32       25.21      2.69 o 
   2  21   7        0.03        1.09      1.46 o 
  -2  22   7        0.03       -1.68      1.30 o 
  -1  22   7       12.08       18.48      1.80 o 
   0  22   7       70.34       69.79      3.66 o 
   1  22   7        0.47        1.14      1.31 o 
   2  22   7        5.50        5.04      1.91 o 
  -2  23   7       28.90       32.37      3.02 o 
  -1  23   7        9.99       10.86      1.57 o 
   0  23   7       70.73       72.71      3.77 o 
   1  23   7        0.13        1.24      1.38 o 
  -1  24   7       71.66       82.17      4.02 o 
   0  24   7       17.68       24.48      2.67 o 
   1  24   7       66.55       79.94      4.17 o 
  -1  25   7        0.24        1.22      1.30 o 
   0  25   7       36.80       43.58      3.46 o 
   1  25   7       43.54       52.00      4.11 o 
  -4   0   8       72.16       73.23      5.54 o 
  -2   0   8      258.98      240.67      5.33 o 
   0   0   8      242.62      266.74      6.80 o 
   2   0   8      254.80      262.88      6.08 o 
   4   0   8        0.06       -2.86      1.91 o 
  -4   1   8      187.71      191.42      6.41 o 
  -3   1   8      204.43      199.84     12.22 o 
  -2   1   8      123.09      114.01      2.34 o 
  -1   1   8      427.62      449.01      5.90 o 
   0   1   8      415.11      458.43      7.04 o 
   1   1   8      370.06      375.68      5.31 o 
   2   1   8        0.11       -0.50      0.79 o 
   3   1   8        4.57        3.54      1.82 o 
   4   1   8       27.19       22.43      2.89 o 
  -4   2   8        9.32        9.19      2.02 o 
  -3   2   8       66.40       66.35      2.46 o 
  -2   2   8       30.14       25.10      1.56 o 
  -1   2   8       37.88       37.17      1.59 o 
   0   2   8        0.26        1.89      0.58 o 
   1   2   8       23.27       16.44      1.09 o 
   2   2   8       40.86       36.37      1.57 o 
   3   2   8      221.87      212.95      6.48 o 
   4   2   8       63.30       59.87      9.05 o 
  -4   3   8        6.61        4.33      1.69 o 
  -3   3   8       36.75       33.53      2.78 o 
  -2   3   8       18.15       11.57      1.21 o 
  -1   3   8      307.34      321.30      5.23 o 
   0   3   8      564.21      587.45      7.38 o 
   1   3   8        0.30        0.15      0.56 o 
   2   3   8      401.47      381.03      6.72 o 
   3   3   8       85.92       87.29      4.07 o 
   4   3   8        0.71       -0.39      1.99 o 
  -4   4   8       13.07       16.72      2.36 o 
  -3   4   8       16.52       14.28      1.47 o 
  -2   4   8       13.59        8.18      1.10 o 
  -1   4   8      200.82      203.14      3.21 o 
   0   4   8      172.42      187.80      3.16 o 
   1   4   8      215.30      228.56      3.73 o 
   2   4   8      131.79      128.84      3.39 o 
   3   4   8       90.43       86.38      3.06 o 
   4   4   8        3.49        5.00      1.89 o 
  -4   5   8        1.58        1.82      1.51 o 
  -3   5   8      488.82      484.85      8.18 o 
  -2   5   8        5.28        4.88      1.00 o 
  -1   5   8        0.10        0.41      0.66 o 
   0   5   8       57.56       66.98      1.75 o 
   1   5   8      205.77      199.52      3.42 o 
   2   5   8        3.59        2.46      0.91 o 
   3   5   8        0.29        0.82      0.96 o 
   4   5   8        1.30       -0.35      1.57 o 
  -4   6   8       15.67       18.17      1.89 o 
  -3   6   8      205.95      192.55      4.44 o 
  -2   6   8      340.16      327.09      5.92 o 
  -1   6   8       92.48       82.56      2.46 o 
   0   6   8       10.13       13.59      0.95 o 
   1   6   8      572.41      584.59      7.56 o 
   2   6   8        0.03       -0.03      0.87 o 
   3   6   8       13.63       11.62      1.55 o 
   4   6   8        3.42        2.66      1.73 o 
  -4   7   8       19.33       18.03      1.86 o 
  -3   7   8       54.24       60.67      2.51 o 
  -2   7   8     1268.88     1215.95     16.74 o 
  -1   7   8      330.31      320.53      5.64 o 
   0   7   8       56.34       65.01      1.73 o 
   1   7   8      175.60      176.21      4.59 o 
   2   7   8      248.06      246.81      6.09 o 
   3   7   8        8.94       10.98      1.51 o 
   4   7   8       45.33       42.62      4.15 o 
  -4   8   8        6.30        6.64      1.38 o 
  -3   8   8        9.72        8.28      2.02 o 
  -2   8   8      197.47      175.60      4.04 o 
  -1   8   8      258.16      265.22      4.98 o 
   0   8   8      804.34      784.54      9.50 o 
   1   8   8       85.89       85.78      2.52 o 
   2   8   8       54.11       55.93      2.45 o 
   3   8   8       12.14       13.95      1.67 o 
  -4   9   8       75.88       73.86      3.99 o 
  -3   9   8       23.92       21.08      1.82 o 
  -2   9   8      169.75      161.95      4.89 o 
  -1   9   8      191.23      187.85      4.04 o 
   0   9   8      146.26      136.37      3.31 o 
   1   9   8       59.85       61.15      3.66 o 
   2   9   8      251.77      246.95      5.24 o 
   3   9   8        3.51        7.20      1.39 o 
  -4  10   8        8.83       12.41      2.19 o 
  -3  10   8       10.43       10.73      1.43 o 
  -2  10   8        7.23       10.13      1.25 o 
  -1  10   8      441.52      429.08      7.14 o 
   0  10   8      655.84      642.10      9.70 o 
   1  10   8       91.46       97.78      5.52 o 
   2  10   8        5.50        4.95      1.08 o 
   3  10   8      139.72      140.41      4.19 o 
  -4  11   8       46.11       57.27      3.67 o 
  -3  11   8        4.59        2.97      1.78 o 
  -2  11   8      140.49      133.98      3.54 o 
  -1  11   8       12.23        9.40      1.18 o 
   0  11   8       31.24       29.38      1.80 o 
   1  11   8       67.51       72.56      2.45 o 
   2  11   8        6.77        7.33      1.23 o 
   3  11   8        5.44        5.12      1.34 o 
  -4  12   8        0.55       -0.36      1.98 o 
  -3  12   8       57.83       55.65      2.63 o 
  -2  12   8      150.18      138.00      3.70 o 
  -1  12   8      154.59      156.59      4.19 o 
   0  12   8      456.25      448.31      7.46 o 
   1  12   8      454.60      435.52     11.60 o 
   2  12   8        0.26        0.35      1.00 o 
   3  12   8       18.44       20.42      2.01 o 
  -4  13   8       14.54       17.22      2.66 o 
  -3  13   8       60.53       69.71      3.73 o 
  -2  13   8      123.98      118.76      3.42 o 
  -1  13   8      500.23      440.84      7.48 o 
   0  13   8      156.99      163.48      3.85 o 
   1  13   8       38.73       41.25      2.04 o 
   2  13   8       49.88       54.01      2.51 o 
   3  13   8       22.38       18.46      1.93 o 
  -3  14   8       18.21       16.85      1.73 o 
  -2  14   8       96.92       76.82      2.78 o 
  -1  14   8      213.12      180.97      4.21 o 
   0  14   8        8.40        6.80      1.23 o 
   1  14   8        1.23        1.16      1.09 o 
   2  14   8       11.72       14.58      1.60 o 
   3  14   8        4.27        4.08      1.35 o 
  -3  15   8       10.28       11.94      1.56 o 
  -2  15   8       25.20       32.66      2.12 o 
  -1  15   8       57.27       52.66      3.67 o 
   0  15   8      175.93      180.29      5.96 o 
   1  15   8       35.14       35.48      2.76 o 
   2  15   8      407.14      410.69      7.72 o 
   3  15   8       56.01       54.33      3.14 o 
  -3  16   8      208.73      196.81      6.39 o 
  -2  16   8       10.03       13.10      1.52 o 
  -1  16   8      270.19      238.02      5.11 o 
   0  16   8        1.33        2.20      0.98 o 
   1  16   8        9.60        7.65      1.58 o 
   2  16   8        4.48        7.41      1.67 o 
   3  16   8       20.76       24.02      2.68 o 
  -3  17   8       43.47       46.61      3.58 o 
  -2  17   8       22.05       26.07      2.00 o 
  -1  17   8       11.98       12.41      1.43 o 
   0  17   8       26.42       24.40      2.33 o 
   1  17   8       66.96       69.24      4.70 o 
   2  17   8      189.09      168.87      5.85 o 
   3  17   8        0.08        1.77      1.26 o 
  -3  18   8       52.07       52.06      3.76 o 
  -2  18   8        2.22        1.26      1.02 o 
  -1  18   8        0.40        0.57      0.95 o 
   0  18   8      121.61      114.45      6.03 o 
   1  18   8        0.69       -0.21      1.23 o 
   2  18   8       64.92       68.15      4.58 o 
  -3  19   8       46.26       53.75      3.95 o 
  -2  19   8        1.50        0.18      1.03 o 
  -1  19   8        0.48        0.33      1.53 o 
   0  19   8       69.94       73.83      3.67 o 
   1  19   8      137.35      126.02      7.00 o 
   2  19   8       69.66       80.84      6.27 o 
  -2  20   8       60.40       65.75      2.85 o 
  -1  20   8       34.61       43.69      3.11 o 
   0  20   8       13.73       10.65      1.80 o 
   1  20   8       20.33       14.05      2.48 o 
   2  20   8       10.19        5.17      1.81 o 
  -2  21   8        0.65        3.26      1.25 o 
  -1  21   8       16.99       22.52      1.97 o 
   0  21   8        0.06        0.26      1.37 o 
   1  21   8        0.22        0.90      1.34 o 
   2  21   8       22.06       26.23      3.91 o 
  -2  22   8        2.21        4.84      2.71 o 
  -1  22   8       89.10       91.08      4.04 o 
   0  22   8      129.30      144.28      6.30 o 
   1  22   8       24.77       24.97      4.01 o 
  -1  23   8        9.53        8.24      1.78 o 
   0  23   8        2.52        4.93      1.59 o 
   1  23   8        3.61        3.86      1.65 o 
  -1  24   8        2.49        2.55      1.97 o 
   0  24   8        3.61        1.99      1.90 o 
  -3   0   9       35.41       29.21      3.69 o 
  -1   0   9        0.01       -0.69      0.70 o 
   1   0   9      287.90      300.17      6.59 o 
   3   0   9        6.00        5.27      2.27 o 
  -4   1   9       17.96       13.90      2.46 o 
  -3   1   9        5.21        5.05      1.56 o 
  -2   1   9      173.98      163.00      3.68 o 
  -1   1   9       12.51       13.06      0.96 o 
   0   1   9       40.83       38.57      1.81 o 
   1   1   9        3.73        2.57      0.69 o 
   2   1   9        8.61        7.86      0.93 o 
   3   1   9        8.38        8.07      1.86 o 
  -4   2   9        7.35        9.75      2.05 o 
  -3   2   9       82.40       69.51      3.52 o 
  -2   2   9     1283.26     1234.91     16.88 o 
  -1   2   9      381.58      404.94      6.49 o 
   0   2   9      369.65      371.86      5.28 o 
   1   2   9      164.89      166.85      3.16 o 
   2   2   9      148.67      146.73      3.72 o 
   3   2   9       36.35       38.00      3.20 o 
  -4   3   9        0.11        0.52      1.61 o 
  -3   3   9       79.29       71.89      3.58 o 
  -2   3   9      351.65      307.55      5.66 o 
  -1   3   9       11.66        7.61      1.16 o 
   0   3   9        6.61        8.82      0.89 o 
   1   3   9       66.38       72.00      2.00 o 
   2   3   9       52.08       50.58      2.28 o 
   3   3   9        5.53        4.96      1.66 o 
  -4   4   9        5.12        3.75      1.73 o 
  -3   4   9       29.83       28.03      3.97 o 
  -2   4   9      458.52      436.81      7.32 o 
  -1   4   9      400.09      353.37      6.14 o 
   0   4   9       78.80       75.11      3.07 o 
   1   4   9      408.45      383.09      5.54 o 
   2   4   9       72.72       74.79      2.68 o 
   3   4   9        8.13        8.42      1.84 o 
  -4   5   9       39.26       37.70      3.20 o 
  -3   5   9       89.35      102.61      3.22 o 
  -2   5   9      333.93      310.73      6.82 o 
  -1   5   9       45.32       46.06      2.01 o 
   0   5   9       57.38       61.33      1.79 o 
   1   5   9      330.17      317.34      4.86 o 
   2   5   9        2.92        4.68      1.08 o 
   3   5   9        1.95        3.03      1.16 o 
  -4   6   9        9.33       12.97      2.21 o 
  -3   6   9        5.32        6.44      1.25 o 
  -2   6   9      217.83      193.76      4.32 o 
  -1   6   9      703.49      671.36     10.15 o 
   0   6   9       68.30       69.98      1.89 o 
   1   6   9       29.16       22.31      1.42 o 
   2   6   9       54.40       57.60      2.41 o 
   3   6   9        7.16        6.99      1.60 o 
  -4   7   9        0.32       -0.45      1.51 o 
  -3   7   9      151.16      136.36      5.01 o 
  -2   7   9      307.79      294.39      5.66 o 
  -1   7   9        0.82        2.01      1.22 o 
   0   7   9        6.82        5.96      0.82 o 
   1   7   9      171.93      169.36      3.77 o 
   2   7   9      660.10      634.31     10.19 o 
   3   7   9        4.91        2.94      1.55 o 
  -4   8   9        6.18        5.94      1.42 o 
  -3   8   9       79.65       69.48      2.77 o 
  -2   8   9       14.43       10.39      1.30 o 
  -1   8   9      574.21      541.94     11.30 o 
   0   8   9       26.72       26.85      1.70 o 
   1   8   9      298.43      304.95      5.56 o 
   2   8   9        5.96        6.18      1.19 o 
   3   8   9       76.90       70.39      3.02 o 
  -4   9   9       23.46       24.24      2.18 o 
  -3   9   9       33.42       33.07      2.21 o 
  -2   9   9        1.27        0.89      1.09 o 
  -1   9   9      306.34      285.26     10.71 o 
   0   9   9      145.15      141.56      3.52 o 
   1   9   9      481.53      486.84      8.17 o 
   2   9   9       12.52       15.09      1.54 o 
   3   9   9      325.45      340.88      7.13 o 
  -4  10   9        0.31        1.40      2.49 o 
  -3  10   9       63.76       64.19      2.73 o 
  -2  10   9       65.31       76.03      2.70 o 
  -1  10   9      742.99      712.69     10.80 o 
   0  10   9       58.23       57.02      2.30 o 
   1  10   9       18.48       18.56      1.54 o 
   2  10   9        5.25        7.03      1.28 o 
   3  10   9        2.17        2.82      1.23 o 
  -4  11   9        1.70       -2.01      1.34 o 
  -3  11   9       32.06       32.15      2.22 o 
  -2  11   9        9.79       11.23      1.55 o 
  -1  11   9      928.11      860.94     12.65 o 
   0  11   9      207.62      201.95      4.42 o 
   1  11   9       39.18       40.26      3.50 o 
   2  11   9       69.23       68.00      2.68 o 
   3  11   9       32.35       35.68      2.54 o 
  -3  12   9       76.67       76.04      2.98 o 
  -2  12   9        4.84        7.02      1.21 o 
  -1  12   9       49.44       57.79      2.38 o 
   0  12   9        7.94        6.12      1.92 o 
   1  12   9        8.80        9.45      1.79 o 
   2  12   9        0.85        0.57      0.95 o 
   3  12   9        5.75        7.48      1.51 o 
  -3  13   9        4.55        6.18      1.35 o 
  -2  13   9       31.38       33.85      2.80 o 
  -1  13   9       62.64       64.17      3.36 o 
   0  13   9     1249.00     1227.82     17.19 o 
   1  13   9      211.25      205.33      5.95 o 
   2  13   9       15.58       17.20      1.73 o 
   3  13   9       13.36       18.09      2.00 o 
  -3  14   9       25.01       25.76      2.10 o 
  -2  14   9      130.91      128.16      3.74 o 
  -1  14   9        5.67        3.81      1.08 o 
   0  14   9        2.18        2.62      1.03 o 
   1  14   9       50.86       52.87      3.06 o 
   2  14   9        7.46        9.52      1.47 o 
   3  14   9       76.82       66.97      3.24 o 
  -3  15   9        7.06        6.93      1.47 o 
  -2  15   9        0.70        0.28      0.96 o 
  -1  15   9      188.82      170.14      4.23 o 
   0  15   9       63.71       68.97      3.38 o 
   1  15   9       97.64      106.24      4.26 o 
   2  15   9      136.84      129.31      6.52 o 
   3  15   9       64.32       60.07      3.35 o 
  -3  16   9        2.14        3.94      2.98 o 
  -2  16   9      126.39      145.15      4.06 o 
  -1  16   9        0.04        1.28      0.93 o 
   0  16   9       96.74       97.68      4.04 o 
   1  16   9      418.50      391.70      9.35 o 
   2  16   9        2.70        1.89      1.38 o 
  -3  17   9       41.97       40.96      3.42 o 
  -2  17   9       67.61       65.25      2.81 o 
  -1  17   9       28.85       25.60      1.96 o 
   0  17   9        0.62        0.77      1.93 o 
   1  17   9      141.64      132.87      5.35 o 
   2  17   9       67.86       69.95      6.84 o 
  -3  18   9       28.20       26.04      3.19 o 
  -2  18   9        0.02       -0.31      1.09 o 
  -1  18   9        0.94        2.90      2.43 o 
   0  18   9       24.20       28.03      2.73 o 
   1  18   9       90.63       97.98      5.22 o 
   2  18   9        1.35       -0.88      1.31 o 
  -2  19   9        0.42       -1.18      1.01 o 
  -1  19   9        1.59        1.70      1.28 o 
   0  19   9        7.10        5.39      1.52 o 
   1  19   9       12.91        7.28      1.80 o 
   2  19   9       18.71       23.77      4.19 o 
  -2  20   9       70.41       77.43      3.19 o 
  -1  20   9       36.09       38.31      3.01 o 
   0  20   9       70.87       66.78      7.97 o 
   1  20   9        0.02        0.28      1.26 o 
   2  20   9       24.82       21.96      2.81 o 
  -2  21   9        6.49        2.76      1.28 o 
  -1  21   9       35.12       38.48      4.38 o 
   0  21   9        3.25        9.27      1.91 o 
   1  21   9        3.61        5.75      1.75 o 
  -1  22   9       63.81       69.59      5.11 o 
   0  22   9       12.21       17.42      4.50 o 
   1  22   9        5.25        9.67      2.02 o 
  -1  23   9       10.71       12.89      3.53 o 
   0  23   9        9.64        9.70      1.99 o 
  -4   0  10       17.77       20.82      3.87 o 
  -2   0  10       73.87       70.64      4.71 o 
   0   0  10      163.85      172.73      8.69 o 
   2   0  10      157.44      158.11      4.70 o 
  -4   1  10       16.32       15.39      2.39 o 
  -3   1  10        0.96       -1.87      1.25 o 
  -2   1  10        2.86        0.73      1.24 o 
  -1   1  10      853.60      805.36     10.81 o 
   0   1  10        5.52        2.30      0.80 o 
   1   1  10        5.13        6.49      0.90 o 
   2   1  10       15.79       19.29      1.66 o 
   3   1  10        0.94        1.13      1.50 o 
  -4   2  10        0.66       -0.37      2.49 o 
  -3   2  10       93.74       94.63      5.36 o 
  -2   2  10        2.09        1.78      1.91 o 
  -1   2  10       67.41       52.03      7.66 o 
   0   2  10       84.21       73.63      2.04 o 
   1   2  10       32.50       37.38      1.68 o 
   2   2  10       65.35       63.86      2.52 o 
   3   2  10        1.37        0.77      1.45 o 
  -4   3  10        6.93        4.48      1.87 o 
  -3   3  10       56.12       51.35      3.53 o 
  -2   3  10       40.47       32.19      1.90 o 
  -1   3  10        1.45        2.38      0.91 o 
   0   3  10        3.87        4.55      1.03 o 
   1   3  10        6.16        5.10      0.85 o 
   2   3  10      176.61      164.72      4.14 o 
   3   3  10        7.23        6.51      1.86 o 
  -4   4  10       52.78       62.02      4.22 o 
  -3   4  10        5.85        3.34      1.56 o 
  -2   4  10       64.25       73.00      2.58 o 
  -1   4  10       13.37       14.25      1.41 o 
   0   4  10       68.65       59.80      1.88 o 
   1   4  10       48.62       41.82      2.57 o 
   2   4  10       46.98       45.41      2.40 o 
   3   4  10      101.96       95.75      4.54 o 
  -4   5  10       46.19       44.53      3.58 o 
  -3   5  10      157.23      151.74      8.83 o 
  -2   5  10      216.99      201.10      4.50 o 
  -1   5  10      394.44      367.02      7.94 o 
   0   5  10      159.01      157.73      3.08 o 
   1   5  10       93.44       98.41      3.48 o 
   2   5  10        0.04        1.12      0.99 o 
   3   5  10       31.29       27.01      2.88 o 
  -4   6  10        0.90       -1.16      1.74 o 
  -3   6  10       52.40       55.42      2.59 o 
  -2   6  10      855.16      875.38     12.96 o 
  -1   6  10        2.88        1.91      0.93 o 
   0   6  10      418.01      416.55      7.11 o 
   1   6  10      117.58      123.40      5.80 o 
   2   6  10       85.92       83.74      4.73 o 
   3   6  10       81.08       76.66      4.31 o 
  -4   7  10       35.15       35.88      3.28 o 
  -3   7  10       63.06       56.35      2.62 o 
  -2   7  10        7.67        5.28      1.15 o 
  -1   7  10       12.75        9.71      1.29 o 
   0   7  10      203.96      193.45      4.30 o 
   1   7  10      134.94      127.45      6.28 o 
   2   7  10      212.96      200.17      4.78 o 
   3   7  10        0.60        0.47      1.52 o 
  -4   8  10       57.92       64.05      3.95 o 
  -3   8  10       27.61       23.61      1.98 o 
  -2   8  10      275.58      236.78      5.09 o 
  -1   8  10     1570.85     1546.20     20.99 o 
   0   8  10        0.00       -0.62      0.80 o 
   1   8  10       18.85       21.61      1.67 o 
   2   8  10       10.12       10.23      1.41 o 
   3   8  10        6.13        5.44      1.42 o 
  -3   9  10        3.11        3.18      1.16 o 
  -2   9  10       32.49       36.75      2.18 o 
  -1   9  10       28.61       21.22      1.76 o 
   0   9  10     1481.67     1478.23     20.11 o 
   1   9  10       13.33       10.63      1.31 o 
   2   9  10      156.61      151.63      5.13 o 
   3   9  10       35.79       28.24      2.30 o 
  -3  10  10        0.45       -0.46      1.10 o 
  -2  10  10        0.07        1.00      0.95 o 
  -1  10  10      174.76      166.44      4.15 o 
   0  10  10       17.27       15.64      1.56 o 
   1  10  10      319.27      318.91      7.81 o 
   2  10  10       17.87       21.55      1.88 o 
   3  10  10      115.87      132.47      4.25 o 
  -3  11  10       22.74       25.70      2.14 o 
  -2  11  10       51.62       42.41      2.28 o 
  -1  11  10       29.01       34.77      2.18 o 
   0  11  10      114.48      114.05      3.88 o 
   1  11  10        8.71        9.39      1.69 o 
   2  11  10       24.36       27.04      2.05 o 
   3  11  10        0.74        3.12      1.31 o 
  -3  12  10       61.47       66.59      2.96 o 
  -2  12  10       51.50       48.60      2.51 o 
  -1  12  10        1.37        0.81      0.99 o 
   0  12  10      567.12      542.32     15.59 o 
   1  12  10      103.56      100.09      5.57 o 
   2  12  10       14.81       15.73      1.69 o 
   3  12  10       51.37       57.69      3.27 o 
  -3  13  10        3.28        6.71      1.41 o 
  -2  13  10       13.91       16.66      1.68 o 
  -1  13  10       10.72       14.40      1.61 o 
   0  13  10        1.24        2.09      1.03 o 
   1  13  10       22.35       20.57      2.28 o 
   2  13  10       40.24       35.46      3.01 o 
  -3  14  10       74.42       84.46      3.32 o 
  -2  14  10       12.69       14.00      2.25 o 
  -1  14  10       60.12       57.21      2.63 o 
   0  14  10      162.19      146.51      5.02 o 
   1  14  10        1.76        1.97      1.33 o 
   2  14  10        8.14        9.55      1.88 o 
  -3  15  10       89.62      103.31      3.73 o 
  -2  15  10       52.76       49.24      2.71 o 
  -1  15  10       21.58       17.58      2.85 o 
   0  15  10       90.49       74.53      3.60 o 
   1  15  10       10.27       11.19      1.91 o 
   2  15  10        7.27        6.20      1.81 o 
  -3  16  10       62.56       81.93      5.83 o 
  -2  16  10       23.71       27.84      2.19 o 
  -1  16  10       19.42       20.80      1.94 o 
   0  16  10        2.52        2.22      1.26 o 
   1  16  10       64.88       69.15      3.76 o 
   2  16  10       53.89       50.25      5.13 o 
  -2  17  10        0.37       -0.14      1.03 o 
  -1  17  10       95.93      108.78      3.60 o 
   0  17  10       78.58       67.56      3.54 o 
   1  17  10       13.95       12.51      2.09 o 
   2  17  10        0.19        2.56      1.59 o 
  -2  18  10        2.11        3.59      1.28 o 
  -1  18  10       34.21       37.08      2.46 o 
   0  18  10       15.25       21.40      2.47 o 
   1  18  10        5.89        4.92      1.65 o 
   2  18  10       93.78       95.24      9.74 o 
  -2  19  10       11.83       15.25      1.85 o 
  -1  19  10       31.20       29.58      2.31 o 
   0  19  10       20.08       21.42      3.94 o 
   1  19  10       16.92       17.52      2.37 o 
  -2  20  10        0.90        0.25      1.59 o 
  -1  20  10        1.77        4.84      1.58 o 
   0  20  10        6.48        7.10      1.74 o 
   1  20  10        5.44        4.11      1.65 o 
  -1  21  10       14.55       22.26      3.88 o 
   0  21  10      175.47      193.59      6.49 o 
   1  21  10        1.45       -1.48      1.65 o 
  -1  22  10       47.80       45.18      6.27 o 
   0  22  10       21.46       25.63      3.36 o 
  -3   0  11        7.47        9.47      2.81 o 
  -1   0  11       20.97       21.83      3.09 o 
   1   0  11        5.36       11.49      1.61 o 
   3   0  11       98.63      109.80      6.99 o 
  -4   1  11       64.55       80.76      4.36 o 
  -3   1  11       57.46       67.84      3.76 o 
  -2   1  11        4.77        2.80      1.42 o 
  -1   1  11      199.69      186.51      4.18 o 
   0   1  11       27.62       25.54      1.92 o 
   1   1  11       39.20       45.55      1.85 o 
   2   1  11       34.44       33.25      2.15 o 
   3   1  11       67.97       67.02      4.41 o 
  -4   2  11        3.61        2.59      1.92 o 
  -3   2  11      105.22      101.08      4.46 o 
  -2   2  11        0.02        0.80      1.32 o 
  -1   2  11      433.05      402.73      8.67 o 
   0   2  11       94.14       94.01      2.42 o 
   1   2  11       66.94       61.98      2.22 o 
   2   2  11        0.36       -1.15      0.87 o 
   3   2  11       14.76       22.68      2.80 o 
  -3   3  11       17.04       17.06      2.29 o 
  -2   3  11       30.91       24.50      2.42 o 
  -1   3  11      620.28      515.68     44.28 o 
   0   3  11      117.69      124.03      2.79 o 
   1   3  11      255.42      239.08      4.94 o 
   2   3  11        9.19        8.64      1.34 o 
   3   3  11       12.85       13.53      2.33 o 
  -3   4  11      246.25      243.83     13.48 o 
  -2   4  11      289.18      255.17      6.89 o 
  -1   4  11      219.08      207.73      5.52 o 
   0   4  11      198.43      176.93      4.13 o 
   1   4  11       27.76       32.17      1.69 o 
   2   4  11       63.23       62.29      2.66 o 
   3   4  11        3.32        5.86      1.89 o 
  -3   5  11      102.12      102.65      4.54 o 
  -2   5  11       27.05       30.06      2.16 o 
  -1   5  11      202.82      214.50      4.72 o 
   0   5  11      527.93      511.05      8.45 o 
   1   5  11      178.06      157.07      3.30 o 
   2   5  11      109.19      100.86      3.36 o 
   3   5  11       14.45       13.05      2.31 o 
  -3   6  11      123.34      138.80      5.29 o 
  -2   6  11       23.40       25.46      1.90 o 
  -1   6  11      101.14       94.77      3.05 o 
   0   6  11        0.52        0.58      0.88 o 
   1   6  11       31.49       27.71      1.83 o 
   2   6  11        1.42        0.88      1.30 o 
   3   6  11       42.68       39.51      3.51 o 
  -3   7  11        3.41        6.48      1.78 o 
  -2   7  11      265.86      251.46      5.39 o 
  -1   7  11      403.11      377.00      6.94 o 
   0   7  11      392.35      403.88      9.72 o 
   1   7  11      106.26       89.43      7.42 o 
   2   7  11       13.24       14.35      1.61 o 
   3   7  11       21.21       23.81      2.83 o 
  -3   8  11       12.05       12.76      3.73 o 
  -2   8  11        4.63        3.62      1.15 o 
  -1   8  11       31.25       32.64      2.78 o 
   0   8  11        0.03        0.64      0.91 o 
   1   8  11      178.16      170.70      5.39 o 
   2   8  11      102.00       88.41      3.23 o 
   3   8  11      217.99      190.81      6.67 o 
  -3   9  11       22.29       25.67      2.13 o 
  -2   9  11       32.17       36.64      3.62 o 
  -1   9  11        3.37        2.82      1.47 o 
   0   9  11       22.12       24.71      1.85 o 
   1   9  11        1.18        1.29      1.20 o 
   2   9  11       17.51       18.41      1.83 o 
   3   9  11        3.17        2.42      1.34 o 
  -3  10  11        2.51        3.33      1.28 o 
  -2  10  11       27.82       27.36      2.05 o 
  -1  10  11      284.29      295.33      6.09 o 
   0  10  11     1025.81     1015.55     14.84 o 
   1  10  11      131.88      129.90      4.79 o 
   2  10  11       86.57       90.54      3.30 o 
  -3  11  11        9.50       11.16      2.72 o 
  -2  11  11       87.58       87.26      4.15 o 
  -1  11  11      104.19      115.66      3.58 o 
   0  11  11        4.01        6.47      1.26 o 
   1  11  11       29.55       28.56      2.77 o 
   2  11  11       11.73       15.20      2.23 o 
  -3  12  11       28.63       33.50      2.50 o 
  -2  12  11       29.69       31.41      2.60 o 
  -1  12  11      176.03      174.95      4.51 o 
   0  12  11        0.00        0.66      1.01 o 
   1  12  11      617.77      635.52     13.23 o 
   2  12  11        1.91        1.69      1.48 o 
  -3  13  11      192.02      224.71      5.63 o 
  -2  13  11      224.08      223.11      5.33 o 
  -1  13  11      187.80      178.99      4.62 o 
   0  13  11        2.46        1.60      1.31 o 
   1  13  11        0.11        1.16      1.28 o 
   2  13  11        4.25        1.47      1.43 o 
  -3  14  11       38.09       47.32      2.93 o 
  -2  14  11        3.39        1.89      1.13 o 
  -1  14  11       10.80        9.03      1.47 o 
   0  14  11        1.57        0.97      1.17 o 
   1  14  11      108.65       99.75      5.28 o 
   2  14  11      173.71      194.44      6.66 o 
  -2  15  11        0.84        1.14      1.16 o 
  -1  15  11       13.62       11.70      1.62 o 
   0  15  11        0.01       -0.31      1.22 o 
   1  15  11       72.76       76.12      6.65 o 
   2  15  11      306.63      324.67      8.96 o 
  -2  16  11       47.17       62.16      2.88 o 
  -1  16  11        3.48        4.88      1.57 o 
   0  16  11       16.23       11.64      1.99 o 
   1  16  11       35.51       40.48      3.29 o 
   2  16  11       23.47       23.88      2.86 o 
  -2  17  11        2.95        3.60      1.31 o 
  -1  17  11       89.99      111.30      3.78 o 
   0  17  11       13.84       12.43      2.05 o 
   1  17  11       20.75       25.60      2.79 o 
  -2  18  11       41.63       41.77      2.77 o 
  -1  18  11        3.76        0.70      1.14 o 
   0  18  11        5.56        5.92      1.70 o 
   1  18  11        1.01        1.16      1.48 o 
  -1  19  11       23.86       28.38      3.15 o 
   0  19  11       30.88       37.99      3.23 o 
   1  19  11       19.26       20.43      2.64 o 
  -1  20  11       43.30       46.62      3.60 o 
   0  20  11        0.02        0.35      1.55 o 
  -2   0  12        1.42        2.97      2.21 o 
   0   0  12     1384.36     1322.61     31.94 o 
   2   0  12      102.39       99.58      6.22 o 
  -3   1  12        2.57        0.77      1.62 o 
  -2   1  12       20.97       16.72      3.82 o 
  -1   1  12        3.68        2.28      1.35 o 
   0   1  12      249.51      223.07      4.27 o 
   1   1  12      125.57      134.56      3.17 o 
   2   1  12       55.44       61.26      3.66 o 
   3   1  12       28.94       23.25      3.34 o 
  -3   2  12      106.47      104.26      4.92 o 
  -2   2  12       16.83       14.34      2.11 o 
  -1   2  12       28.98       26.41      5.51 o 
   0   2  12      332.59      338.99      6.37 o 
   1   2  12        3.90        3.14      1.10 o 
   2   2  12        0.28        0.71      1.38 o 
   3   2  12        6.55       -0.09      1.64 o 
  -3   3  12       49.83       48.20      3.62 o 
  -2   3  12      277.13      269.07      7.38 o 
  -1   3  12       10.30       11.44      1.81 o 
   0   3  12        0.27        0.41      0.94 o 
   1   3  12       76.57       65.83      2.92 o 
   2   3  12        0.64        0.80      1.08 o 
  -3   4  12        1.31        0.82      1.61 o 
  -2   4  12      123.28      134.34      5.07 o 
  -1   4  12       84.88       83.39      3.13 o 
   0   4  12      142.68      144.04      3.78 o 
   1   4  12       48.89       41.09      2.94 o 
   2   4  12       20.87       16.43      1.78 o 
  -3   5  12      146.73      146.33      5.60 o 
  -2   5  12       42.60       52.57      3.52 o 
  -1   5  12        5.97        6.00      1.34 o 
   0   5  12        1.53        1.66      0.96 o 
   1   5  12        0.02       -0.09      1.14 o 
   2   5  12        0.05       -1.48      1.16 o 
  -3   6  12        9.24       11.34      2.29 o 
  -2   6  12        0.84       -0.50      0.97 o 
  -1   6  12        6.33        7.13      1.28 o 
   0   6  12       64.07       71.21      2.77 o 
   1   6  12      179.57      173.38      5.45 o 
   2   6  12       18.80       24.37      2.04 o 
  -3   7  12       12.71       19.54      7.76 o 
  -2   7  12       28.25       34.11      2.31 o 
  -1   7  12        9.29       10.91      1.46 o 
   0   7  12      324.94      330.54      7.13 o 
   1   7  12      145.47      160.10      5.31 o 
   2   7  12        3.81        3.79      1.28 o 
  -3   8  12        5.53        6.93      1.99 o 
  -2   8  12       41.97       34.67      2.98 o 
  -1   8  12        3.79        1.21      1.04 o 
   0   8  12       16.78       14.91      1.95 o 
   1   8  12        4.29        2.50      1.40 o 
   2   8  12        0.08        0.62      1.38 o 
  -3   9  12        0.00       -0.09      1.58 o 
  -2   9  12       12.12       18.56      2.41 o 
  -1   9  12      163.11      145.93      4.08 o 
   0   9  12      151.97      161.38      7.04 o 
   1   9  12      150.62      154.57      7.28 o 
   2   9  12       92.09       96.49      6.89 o 
  -3  10  12      133.62      142.19      5.61 o 
  -2  10  12        0.41        2.18      1.55 o 
  -1  10  12       39.14       33.33      2.38 o 
   0  10  12        8.02        9.46      1.42 o 
   1  10  12       46.60       42.94      3.23 o 
   2  10  12        9.00       10.53      2.05 o 
  -3  11  12       45.65       52.48      2.90 o 
  -2  11  12        2.55        5.66      1.76 o 
  -1  11  12        0.10       -0.02      1.00 o 
   0  11  12      118.71      114.35      4.55 o 
   1  11  12      255.76      264.10      7.47 o 
   2  11  12      248.29      244.61      7.39 o 
  -2  12  12      189.42      200.94      6.42 o 
  -1  12  12      364.85      372.63      7.37 o 
   0  12  12       45.40       46.85      3.40 o 
   1  12  12       33.04       36.71      3.13 o 
   2  12  12        0.06       -0.39      1.39 o 
  -2  13  12        1.13       -1.84      1.39 o 
  -1  13  12        1.49        2.93      1.18 o 
   0  13  12        8.06       12.13      4.30 o 
   1  13  12      107.39      108.43     10.64 o 
   2  13  12       37.29       44.54      6.02 o 
  -2  14  12      263.35      291.22      8.83 o 
  -1  14  12      103.73       96.46      3.56 o 
   0  14  12        2.55        4.72      1.58 o 
   1  14  12       11.11       21.64      6.55 o 
  -2  15  12      487.15      539.42     18.08 o 
  -1  15  12        0.11        0.78      1.11 o 
   0  15  12        6.20        7.85      1.85 o 
   1  15  12       59.32       53.49      6.81 o 
  -2  16  12       13.31       12.67      3.38 o 
  -1  16  12       16.80       15.44      2.06 o 
   0  16  12       29.05       31.50      3.21 o 
   1  16  12      218.38      245.92      8.33 o 
  -1  17  12       26.67       31.43      2.48 o 
   0  17  12       23.39       29.38      3.59 o 
   1  17  12       11.04       10.41      2.20 o 
  -1  18  12       95.95      127.67      5.24 o 
   0  18  12      102.98      109.55      7.47 o 
  -3   0  13       62.50       82.12      6.04 o 
  -1   0  13      101.68      110.36      6.20 o 
   1   0  13      101.39      102.00      4.08 o 
  -3   1  13      139.04      128.79      5.56 o 
  -2   1  13       13.29       19.22      2.37 o 
  -1   1  13       67.75       56.14      3.28 o 
   0   1  13      130.90      126.27      4.53 o 
   1   1  13      150.67      153.07      3.51 o 
   2   1  13       39.10       40.13      3.31 o 
  -3   2  13       15.32       18.52      2.62 o 
  -2   2  13        9.53       12.49      2.09 o 
  -1   2  13        0.60       -1.00      1.25 o 
   0   2  13       75.61       87.85      3.06 o 
   1   2  13       62.75       58.69      2.54 o 
   2   2  13       52.65       58.83      6.52 o 
  -3   3  13       18.27       13.99      2.43 o 
  -2   3  13       19.57       14.32      2.18 o 
  -1   3  13      304.04      279.65      7.41 o 
   0   3  13       87.46       83.67      3.54 o 
   1   3  13      237.39      225.25      5.11 o 
   2   3  13        5.10        6.69      1.92 o 
  -3   4  13      166.00      188.27      9.87 o 
  -2   4  13        0.07       -1.93      1.33 o 
  -1   4  13       12.81       13.98      2.04 o 
   0   4  13      352.91      340.85      6.65 o 
   1   4  13      211.07      235.28     12.58 o 
   2   4  13       15.32       13.09      1.74 o 
  -3   5  13       19.49       19.97      2.75 o 
  -2   5  13        7.80        8.38      2.04 o 
  -1   5  13       13.61        9.98      1.47 o 
   0   5  13       13.00       14.31      1.90 o 
   1   5  13       55.04       60.39      4.68 o 
   2   5  13       52.98       49.16      3.56 o 
  -3   6  13       73.13       66.96      4.39 o 
  -2   6  13       37.38       34.50      4.07 o 
  -1   6  13       18.68       13.89      1.65 o 
   0   6  13       20.45       17.42      1.97 o 
   1   6  13      208.91      189.84      5.98 o 
   2   6  13       35.60       37.57      5.17 o 
  -3   7  13       15.72       14.48      2.51 o 
  -2   7  13       36.43       33.73      5.75 o 
  -1   7  13       31.54       32.22      2.26 o 
   0   7  13        0.02       -1.36      0.90 o 
   1   7  13       11.38       12.97      2.94 o 
   2   7  13       47.33       45.21      4.72 o 
  -2   8  13       18.86       23.19      2.68 o 
  -1   8  13        3.39        6.37      1.36 o 
   0   8  13       57.36       57.71      2.75 o 
   1   8  13      124.62      136.70      8.04 o 
   2   8  13       69.81       72.54      4.18 o 
  -2   9  13        0.14        1.18      1.19 o 
  -1   9  13        1.09       -0.15      1.05 o 
   0   9  13       52.36       58.16      3.09 o 
   1   9  13       94.82      101.99      4.51 o 
   2   9  13       19.71       18.78      2.96 o 
  -2  10  13       37.72       38.65      2.64 o 
  -1  10  13        4.25        4.91      1.37 o 
   0  10  13        3.08        4.65      1.54 o 
   1  10  13       62.92       67.21      3.76 o 
   2  10  13       45.85       45.39      4.83 o 
  -2  11  13        1.99        5.78      1.61 o 
  -1  11  13        4.13        4.71      1.38 o 
   0  11  13       84.59       80.06      3.91 o 
   1  11  13      201.04      213.03      6.78 o 
  -2  12  13      100.17      107.99      3.90 o 
  -1  12  13        1.70        2.56      1.27 o 
   0  12  13        1.21        2.20      1.47 o 
   1  12  13        0.20       -0.03      2.91 o 
  -2  13  13       86.11       90.56      3.66 o 
  -1  13  13       69.92       74.51      3.21 o 
   0  13  13       51.13       48.82      3.63 o 
   1  13  13        6.26        5.84      1.79 o 
  -1  14  13       26.05       30.19      2.41 o 
   0  14  13      115.68      110.06      4.77 o 
   1  14  13       24.85       28.39      2.94 o 
  -1  15  13      138.89      153.16      4.61 o 
   0  15  13       10.85        9.31      2.00 o 
  -1  16  13       72.99       70.50      4.19 o 
   0  16  13       11.30       14.65      2.32 o 
  -2   0  14        1.12        3.28      2.47 o 
   0   0  14       55.68       43.54      4.55 o 
   2   0  14      330.48      357.71     13.30 o 
  -2   1  14       66.45       64.93      3.99 o 
  -1   1  14       11.54        8.26      1.87 o 
   0   1  14        2.97        3.39      1.52 o 
   1   1  14      573.49      598.50     10.08 o 
   2   1  14       26.54       34.62      3.30 o 
  -2   2  14        8.23        7.58      1.94 o 
  -1   2  14       25.81       22.65      2.53 o 
   0   2  14       54.18       47.92      3.30 o 
   1   2  14        2.75        3.00      1.51 o 
   2   2  14       62.87       52.31      7.86 o 
  -2   3  14        0.24        0.67      1.52 o 
  -1   3  14       81.14       85.66      8.76 o 
   0   3  14        2.28        0.64      1.33 o 
   1   3  14       50.27       39.00      3.25 o 
  -2   4  14       12.13       14.93      2.36 o 
  -1   4  14       31.03       25.33      2.62 o 
   0   4  14       56.34       55.24      2.78 o 
   1   4  14        0.01        1.08      1.33 o 
  -2   5  14      102.78      112.25      4.92 o 
  -1   5  14        0.00        0.48      1.41 o 
   0   5  14       18.42       26.77      2.15 o 
   1   5  14      138.44      134.92      5.10 o 
  -2   6  14        4.48        3.21      1.71 o 
  -1   6  14        2.34        1.42      1.51 o 
   0   6  14       95.46       95.42      4.24 o 
   1   6  14        3.01        5.41      1.71 o 
  -2   7  14        7.69        7.55      2.07 o 
  -1   7  14       13.66       12.89      2.17 o 
   0   7  14        2.99        4.56      1.57 o 
   1   7  14        0.36        2.32      1.46 o 
  -2   8  14        1.53        3.43      1.81 o 
  -1   8  14       24.41       29.95      2.34 o 
   0   8  14        8.12       14.92      1.77 o 
   1   8  14      144.79      157.75      5.71 o 
  -2   9  14      163.51      176.54      6.29 o 
  -1   9  14        0.93        0.38      1.12 o 
   0   9  14        1.09        1.33      1.39 o 
   1   9  14       16.45       16.46      2.37 o 
  -2  10  14        2.41        7.16      2.08 o 
  -1  10  14        1.96        2.95      1.32 o 
   0  10  14      170.84      187.55      8.46 o 
   1  10  14       49.93       57.05      4.10 o 
  -1  11  14      140.83      156.96      4.68 o 
   0  11  14       37.47       43.84      3.49 o 
   1  11  14       25.46       26.28      2.89 o 
  -1  12  14       53.54       56.38      3.49 o 
   0  12  14       46.86       55.16      3.91 o 
  -1  13  14        0.02        1.65      1.31 o 
   0  13  14       10.82        7.67      2.04 o 
  -1   0  15       91.11       86.71      6.01 o 
   1   0  15       27.24       27.60      3.75 o 
  -2   1  15       49.23       70.94      4.56 o 
  -1   1  15        1.50        1.37      1.90 o 
   0   1  15       23.43       24.44      2.64 o 
   1   1  15       11.38       13.19      2.98 o 
  -2   2  15       22.81       15.79      2.76 o 
  -1   2  15        4.99       -0.78      2.08 o 
   0   2  15       42.44       39.18      3.21 o 
   1   2  15        9.49        8.74      2.60 o 
  -2   3  15      132.28      163.74      6.13 o 
  -1   3  15        9.51        8.91      2.01 o 
   0   3  15       11.00       17.85      2.36 o 
   1   3  15       34.22       35.68      3.16 o 
  -1   4  15       11.40       12.11      2.14 o 
   0   4  15       35.42       38.74      3.15 o 
   1   4  15      104.19      127.20      5.08 o 
  -1   5  15        3.70        3.42      1.74 o 
   0   5  15       20.52       21.95      2.58 o 
   1   5  15        1.47        1.07      3.35 o 
  -1   6  15        7.61        7.23      2.02 o 
   0   6  15        0.07       -0.23      1.45 o 
  -1   7  15        3.27        2.13      1.58 o 
   0   7  15        3.55        0.77      2.35 o 
  -1   8  15      210.92      234.84      7.28 o 
   0   8  15        5.43        5.71      1.82 o 
  -1   9  15       64.38       86.94      4.47 o 
   0   9  15       35.66       37.70      7.32 o 
                                                 
